# Supplementary material for: Meta-Analysis of Genetic Programs between Idiopathic Pulmonary Fibrosis and Sarcoidosis
Source: PLoS One. 2013 Aug 14;8(8):e71059. doi: 10.1371/journal.pone.0071059 (PMC3743918; doi:10.1371/journal.pone.0071059)
Supplement: Table S1 — GEO Datasets Summary of IPF and Sarcoidosis. Summary of datasets that fit all criteria of what we used, filtered datasets were summarized by accession number, title, summary, organism, platform, total transcripts, total samples (n = 182), sample source, control (normal) sample number (n = 97), control (normal) sample sources, data format, data contributor and reference which the datasets were published. (XLS) [file pone.0071059.s001.xls]

## Sheet: 10 GEO Datasets Summary
Accession number	Title	Summary	Organism	Platform	Total transcripts	Total samples	Sample source	Control (normal) sample number	Control (normal) sample sources (other diseases or transplant)	Data format	Dataset contributor	Reference which the datasets were published
GSE10667	MMP1 and MMP7 as potential peripheral blood biomarkers in Idiopathic Pulmonary Fibrosis	Idiopathic pulmonary fibrosis (IPF) is a chronic progressive fibrotic lung disease associated with significant morbidity and mortality. We identified a combinatorial signature of 5 proteins that was sufficient to distinguish IPF patients from controls; of these proteins MMP7 and MMP1 exhibited significantly higher values in both peripheral blood concentrations and lung tissue gene expression, sug…	Homo sapiens	Agilent-014850 Whole Human Genome Microarray 4x44K G4112F (Feature Number version)	45220	31	lung tissue	15	lung tissue	SOFT/MINiML/TXT	Kazuhisa Konishi	Konishi K, Gibson KF, Lindell KO, Richards TJ et al. Gene expression profiles of acute exacerbations of idiopathic pulmonary fibrosis. Am J Respir Crit Care Med 2009 Jul 15;180(2):167-75. Rosas IO, Richards TJ, Konishi K, Zhang Y et al. MMP1 and MMP7 as potential peripheral blood biomarkers in idiopathic pulmonary fibrosis. PLoS Med 2008 Apr 29;5(4):e93.
GSE10921	Gene expression in lung fibroblasts	Pulmonary fibrosis is a chronic, progressive, and lethal interstitial lung disease. It is characterized by extracellular matrix deposition, fibroblast proliferation, and accumulation. Fibroblasts from normal or UIP histology were cultured and analyzed.	Homo sapiens	CodeLink UniSet Human I Bioarray	10458	4	lung tissue	3	lung tissue	SOFT/MINiML/TXT	Louis Justine Vuga	Vuga LJ, Ben-Yehudah A, Kovkarova-Naumovski E, Oriss T et al. WNT5A is a regulator of fibroblast proliferation and resistance to apoptosis. Am J Respir Cell Mol Biol 2009 Nov;41(5):583-9.
GSE11196	Fibrotic Myofibroblasts Manifest Genome-Wide Derangements of Translational Control	As a group, fibroproliferative disorders of the lung, liver, kidney, heart, vasculature and integument are common, progressive and refractory to therapy. They can emerge following toxic insults, but are frequently idiopathic. Their enigmatic propensity to resist therapy and progress to organ failure has focused attention on the myofibroblast – the primary effector of the fibroproliferative respon…	Homo sapiens	Affymetrix GeneChip Human Genome U133 Plus 2.0 Array based on a custom CDF (REFSEQ_7)	26714	24	lung tissue	24	lung tissue	SOFT/MINiML/TXT	Ola Larsson	Larsson O, Diebold D, Fan D, Peterson M et al. Fibrotic myofibroblasts manifest genome-wide derangements of translational control. PLoS One 2008 Sep 16;3(9):e3220.
GSE11665	Serial Analysis of Gene Expression molecular signature for disease progression in Idiopathic Pulmonary Fibrosis	Idiopathic pulmonary fibrosis (IPF) is a chronic and progressive fibrosing interstitial lung disease that is unresponsive to current therapy. While it carries a median survival of less than 3 years its rate of progression varies widely between patients. We hypothesized that studying the gene expression profiles of physiologically stable patients and those in which the disease progressed rapidly a…	Homo sapiens	SAGE:10:NlaIII:Homo sapiens	265577	12	lung tissue	2	lung tissue	SOFT/MINiML/TXT	Kathy Boon	Boon K, Bailey NW, Yang J, Steel MP et al. Molecular phenotypes distinguish patients with relatively stable from progressive idiopathic pulmonary fibrosis (IPF). PLoS One 2009;4(4):e5134.
GSE15197	RNA Expression Profiling of Lung Tissue Identifies Mutually Distinct Molecular Signatures in PAH and PH Secondary to IPF	Idiopathic pulmonary arterial hypertension (PAH) is a life-threatening condition characterized by pulmonary arteriolar remodeling, and is frequently associated with right heart failure. This study identifies significant novel biological changes in eight genes and several genetic pathways, that were likely to contribute to the pathogenesis of PAH. We also demonstrate that PAH and PH secondary to i…	Homo sapiens	Agilent-014850 Whole Human Genome Microarray 4x44K G4112F (Probe Name version)	41094	26	lung tissue	13	lung tissue	SOFT/MINiML	Ferhaan Ahmad	Rajkumar R, Konishi K, Richards TJ, Ishizawar DC et al. Genomewide RNA expression profiling in lung identifies distinct signatures in idiopathic pulmonary arterial hypertension and secondary pulmonary hypertension. Am J Physiol Heart Circ Physiol 2010 Apr;298(4):H1235-48.
GSE16538	Genome-wide gene expression profile analysis in pulmonary sarcoidosis	We hypothesized that tissue genome-wide gene expression analysis, coupled with gene network analyses of differentially expressed genes, would provide novel insights into the pathogenesis of pulmonary sarcoidosis. Keywords: Disease state analysis	Homo sapiens	GPL570:[HG-U133_Plus_2] Affymetrix Human Genome U133 Plus 2.0 Array	54675	12	lung tissue	6	lung tissue	SOFT/MINiml/TXT	Elliott David Crouser	Crouser ED, Culver DA, Knox KS, Julian MW et al. Gene expression profiling identifies MMP-12 and ADAMDEC1 as potential pathogenic mediators of pulmonary sarcoidosis. Am J Respir Crit Care Med 2009 May 15;179(10):929-38. PMID: 19218196
GSE19976	Gene expression analysis of lung biopsies from patients with two different forms of pulmonary sarcoidosis	Approximately 60-70% of patients with pulmonary sarcoidosis have a good outcome, with disease that resolves spontaneously. It is unclear why some patients progress to fibrotic disease, and there is currently no marker that differentiates these patients from those with self-limiting lung disease. Using the Affymetrix Human Gene 1.0 ST Array, we examined gene expression in lung tissue samples obtai…	Homo sapiens	GPL6244: [HuGene-1_0-st] Affymetrix Human Gene 1.0 ST Array [transcript (gene) version]	33297	15	lung tissue	8	lung tissue	SOFT/MINiml/TXT	Ling-Pei Ho	Lockstone HE, Sanderson S, Kulakova N, Baban D et al. Gene set analysis of lung samples provides insight into pathogenesis of progressive, fibrotic pulmonary sarcoidosis. Am J Respir Crit Care Med 2010 Jun 15;181(12):1367-75. PMID: 20194811
GSE2052	IPF versus Control	Archived lung tissues of patients with IPF were obtained from the tissue bank of the Department of Pathology at the University of Pittsburgh. The diagnosis of IPF was confirmed by open lung biopsy. All patients fulfilled the criteria of the American Thoracic Society and European Respiratory Society for the diagnosis of IPF. Normal histology lung tissues resected from patients with lung cancer wer…	Homo sapiens	Amersham Biosciences CodeLink Uniset Human I Bioarray	10458	15	lung tissue	11	lung tissue	SOFT/MINiML/TXT	Thomas Richards	Wang XM, Zhang Y, Kim HP, Zhou Z et al. Caveolin-1: a critical regulator of lung fibrosis in idiopathic pulmonary fibrosis. J Exp Med 2006 Dec 25;203(13):2895-906. Pardo A, Gibson K, Cisneros J, Richards TJ et al. Up-regulation and profibrotic role of osteopontin in human idiopathic pulmonary fibrosis. PLoS Med 2005 Sep;2(9):e251.
GSE24206	Validated Gene Expression Signatures of Idiopathic Pulmonary Fibrosis	Idiopathic pulmonary fibrosis (IPF) is a chronic fibrosing lung disease that is difficult to diagnose and follows an unpredictable clinical course. The object of this study was to develop a predictive gene signature model of IPF from whole lung tissue. We collected whole lung samples from 11 IPF patients undergoing diagnostic surgical biopsy or transplantation. Whenever possible, samples were obt…	Homo sapiens	[HG-U133_Plus_2] Affymetrix Human Genome U133 Plus 2.0 Array	54675	17	lung tissue	6	lung tissue	SOFT/MINiML/TXT	Eric B. Meltzer	Meltzer EB, Barry WT, D'Amico TA, Davis RD et al. Bayesian probit regression model for the diagnosis of pulmonary fibrosis: proof-of-principle. BMC Med Genomics 2011 Oct 5;4:70.
GSE5774	Gene Expression Profiling of Familial and Sporadic Cases of Interstitial Pneumonia	Rationale: Idiopathic interstitial pneumonia (IIP) and its’ familial variants are progressive and largely untreatable disorders with poorly understood molecular mechanisms. Both the genetics and the histologic type of IIP play a role in understanding the etiology and pathogenesis of interstitial lung disease, but transcriptional signatures of these subtypes are unknown. Objectives: To evaluate ge…	Homo sapiens	NIH-NIEHS/Agilent Human Familial IIP 43K array	43606	26	lung tissue	9	lung tissue	SOFT/MINiML/TXT	Ivana V Yang	Yang IV, Burch LH, Steele MP, Savov JD et al. Gene expression profiling of familial and sporadic interstitial pneumonia. Am J Respir Crit Care Med 2007 Jan 1;175(1):45-54.
