# Supplementary material for: Meta-Analysis of Genetic Programs between Idiopathic Pulmonary Fibrosis and Sarcoidosis
Source: PLoS One. 2013 Aug 14;8(8):e71059. doi: 10.1371/journal.pone.0071059 (PMC3743918; doi:10.1371/journal.pone.0071059)
Supplement: Table S3 — Sample participations during clustering analysis. To get perfect TWC results, outlier samples that overlap between two conditions were filtered out. When compare normal and IPF samples, 7 out of 27 normal samples and 10 out of 48 IPF samples were filtered out. In comparison between normal and sarcoidosis samples, 10 out of 27 normal samples and 5 out of 21 sarcoidosis samples were filtered out. In addition, 32 out of 48 IPF samples and 9 out of 21 sarcoidosis samples were filtered out. Key: positive signs = samples were used; negative signs = samples were filtered out; backslashes = samples were absent. (XLS) [file pone.0071059.s003.xls]

## Sheet: Sheet1
Sample Conditions	Sample data ID	Normal (20/27) vs. IPF (38/48)	Normal (17/27) vs. Sarcoidosis (16/21)	IPF (16/48) vs. Sarcoidosis (12/21)
Normal1.1	GSM595407.24206.rma-Signal	+	+	\
Normal1.2	GSM595411.24206.rma-Signal	+	+	\
Normal1.3	GSM595414.24206.rma-Signal	-	-	\
Normal1.4	GSM595416.24206.rma-Signal	+	+	\
Normal1.5	GSM595417.24206.rma-Signal	-	-	\
Normal1.6	GSM595419.24206.rma-Signal	+	+	\
Normal2.1	GSM269749	+	+	\
Normal2.2	GSM269750	+	+	\
Normal2.3	GSM269751	+	+	\
Normal2.4	GSM269752	+	+	\
Normal2.5	GSM269753	+	-	\
Normal2.6	GSM269754	-	-	\
Normal2.7	GSM269755	+	+	\
Normal2.8	GSM269756	+	+	\
Normal2.9	GSM269757	-	-	\
Normal2.10	GSM269758	+	-	\
Normal2.11	GSM269759	+	-	\
Normal2.12	GSM269760	+	+	\
Normal2.13	GSM269761	+	+	\
Normal2.14	GSM269762	+	+	\
Normal2.15	GSM269763	+	+	\
Normal3.1	GSM415386.GSE16538.rma-Signal	-	-	\
Normal3.2	GSM415387.GSE16538.rma-Signal	-	-	\
Normal3.3	GSM415388.GSE16538.rma-Signal	-	-	\
Normal3.4	GSM415389.GSE16538.rma-Signal	+	+	\
Normal3.5	GSM415390.GSE16538.rma-Signal	+	+	\
Normal3.6	GSM415391.GSE16538.rma-Signal	+	+	\
IPF1.1	GSM595421.24206.rma-Signal	+	\	+
IPF1.2	GSM595422.24206.rma-Signal	+	\	+
IPF1.3	GSM595423.24206.rma-Signal	-	\	-
IPF1.4	GSM595424.24206.rma-Signal	+	\	-
IPF1.5	GSM595425.24206.rma-Signal	+	\	-
IPF1.6	GSM595426.24206.rma-Signal	-	\	-
IPF1.7	GSM595427.24206.rma-Signal	-	\	-
IPF1.8	GSM595428.24206.rma-Signal	+	\	+
IPF1.9	GSM595429.24206.rma-Signal	+	\	+
IPF1.10	GSM595432.24206.rma-Signal	-	\	-
IPF1.11	GSM595434.24206.rma-Signal	+	\	-
IPF1.12	GSM595435.24206.rma-Signal	+	\	-
IPF1.13	GSM595437.24206.rma-Signal	+	\	+
IPF1.14	GSM595439.24206.rma-Signal	-	\	-
IPF1.15	GSM595441.24206.rma-Signal	+	\	-
IPF1.16	GSM595443.24206.rma-Signal	-	\	-
IPF1.17	GSM595445.24206.rma-Signal	-	\	-
IPF2.1	GSM269764	+	\	-
IPF2.2	GSM269765	+	\	+
IPF2.3	GSM269766	-	\	-
IPF2.4	GSM269767	+	\	+
IPF2.5	GSM269768	+	\	+
IPF2.6	GSM269769	+	\	-
IPF2.7	GSM269770	+	\	+
IPF2.8	GSM269771	+	\	-
IPF2.9	GSM269772	-	\	-
IPF2.10	GSM269773	+	\	+
IPF2.11	GSM269774	+	\	+
IPF2.12	GSM269775	+	\	-
IPF2.13	GSM269776	+	\	+
IPF2.14	GSM269777	+	\	+
IPF2.15	GSM269778	+	\	-
IPF2.16	GSM269779	-	\	-
IPF2.17	GSM269780	+	\	-
IPF2.18	GSM269781	+	\	-
IPF2.19	GSM269782	+	\	+
IPF2.20	GSM269783	+	\	-
IPF2.21	GSM269784	+	\	-
IPF2.22	GSM269785	+	\	-
IPF2.23	GSM269786	+	\	-
IPF2.24	GSM373881	+	\	-
IPF2.25	GSM373882	+	\	-
IPF2.26	GSM373883	+	\	-
IPF2.27	GSM373884	+	\	-
IPF2.28	GSM373885	+	\	-
IPF2.29	GSM373886	+	\	+
IPF2.30	GSM373887	+	\	-
IPF2.31	GSM373888	+	\	+
Sar1.1	GSM415392.GSE16538.rma-Signal	\	+	+
Sar1.2	GSM415393.GSE16538.rma-Signal	\	+	-
Sar1.3	GSM415394.GSE16538.rma-Signal	\	-	+
Sar1.4	GSM415395.GSE16538.rma-Signal	\	+	-
Sar1.5	GSM415396.GSE16538.rma-Signal	\	+	+
Sar1.6	GSM415397.GSE16538.rma-Signal	\	+	+
Sar2.1	GSM499117	\	+	-
Sar2.2	GSM499118	\	+	-
Sar2.3	GSM499119	\	-	+
Sar2.4	GSM499120	\	+	-
Sar2.5	GSM499121	\	+	-
Sar2.6	GSM499122	\	-	+
Sar2.7	GSM499123	\	+	+
Sar2.8	GSM499124	\	-	+
Sar3.1	GSM499125	\	+	-
Sar3.2	GSM499126	\	+	+
Sar3.3	GSM499127	\	+	-
Sar3.4	GSM499128	\	+	-
Sar3.5	GSM499129	\	-	+
Sar3.6	GSM499130	\	+	+
Sar3.7	GSM499131	\	+	+
