# Supplementary material for: Meta-Analysis of Genetic Programs between Idiopathic Pulmonary Fibrosis and Sarcoidosis
Source: PLoS One. 2013 Aug 14;8(8):e71059. doi: 10.1371/journal.pone.0071059 (PMC3743918; doi:10.1371/journal.pone.0071059)
Supplement: Table S4 — Expression patterns for each comparison. Unsupervised clustering analysis (TWC method) was carried out to figure out general expression pattern for each comparison. Between normal and IPF, 20 out of 27 normal and 38 out of 48 IPF can be generally separated by 2,946 up regulated and 466 down regulated genes. Between normal and sarcoidosis, 17 out of 27 normal and 16 out of 21 sarcoidosis samples can be described by 920 up regulated and 176 down regulated genes. By comparing with sarcoidosis, IPF has 2,051 up regulated and 961 down regulated discriminative genes. Table S4 lists all discriminated genes for the above analysis, and the fold change and the corresponding p-value is calculated for each gene. (XLS) [file pone.0071059.s004.xls]

## Sheet: Sheet1
Normal vs. IPF							Normal vs. Sarcoidosis							IPF vs. Sarcoidosis
Up regulated genes	Fold Change	p-value	Down regulated genes	Fold Change	p-value		Up regulated genes	Fold Change	p-value	Down regulated genes	Fold Change	p-value		Up regulated genes	Fold Change	p-value	Down regulated genes	Fold Change	p-value
C20orf114	19.7543	2.46083e-10	SLC6A4	0.215846	4.66842e-05		C20orf114	11.6858	8.71103e-05	HSD17B6	0.245314	2.80669e-05		CACNG6	5.31266	3.14475e-08	TMEM100	0.185645	0.00016789
MSMB	12.1759	3.10825e-06	CA4	0.205189	4.61734e-08		MSMB	7.38004	0.000174797	HHIP	0.311635	0.000303895		PTPRT	5.92251	6.53172e-08	FCN3	0.169316	0.000970149
PLUNC	10.1496	6.61315e-06	TMEM100	0.342119	0.000444109		MMP10	7.48038	3.5157e-06	PGC	0.350359	0.000867903		DYNLRB2	6.42882	4.06643e-08	SLC6A4	0.112277	0.000824725
SERPINB4	7.38381	1.53163e-05	FCN3	0.319109	0.000568812		SERPINB4	8.17047	0.000101056	PLA2G1B	0.334647	0.0031204		C9orf24	6.52376	1.4457e-07	IL1RL1	0.199806	0.000314493
MMP1	20.2535	6.52348e-12	SOSTDC1	0.257529	6.68055e-06		PLUNC	7.4682	0.00151599	FIGF	0.29734	0.000390093		CLDN8	6.57103	1.54805e-07	AGTR2	0.347429	0.0040493
MMP10	10.7386	5.43453e-11	ZBED2	0.411924	0.000528453		CP	6.36466	6.73116e-08	AGER	0.321153	0.00162562		FABP6	6.1933	1.14184e-06	CLDN18	0.203498	0.00058117
SPP1	10.5952	2.15532e-10	BTNL3	0.342113	0.000759789		SAA4	4.17602	5.09233e-05	TNNC1	0.345085	0.00182739		C6	9.69096	1.78855e-07	AGER	0.232658	0.000807792
KRT5	11.7002	2.8093e-10	CYP3A5	0.340746	1.36973e-07		CFB	2.53248	2.4147e-05	F11	0.42911	0.000932325		DNER	6.19838	2.28356e-07	PLA2G1B	0.255823	0.00072864
TMPRSS4	6.95225	4.24731e-09	MATN3	0.436167	9.49871e-05		RARRES1	2.6207	4.31523e-05	LEPREL1	0.385426	6.67384e-05		GSTA3	5.95491	2.72294e-06	SLC39A8	0.335422	2.18798e-05
S100A2	6.48999	9.43861e-12	EDNRB	0.447757	0.000507536		TF	2.15741	0.000439581	LAMP3	0.447868	0.00245715		SCGB2A1	6.67205	1.28429e-08	LRRK2	0.407861	0.000845738
GPR87	8.03771	1.10283e-11	HECW2	0.512669	0.00271636		TMEM45A	3.69224	8.2581e-07	ABCA3	0.451897	0.00772101		CXorf41	8.79573	6.01893e-07	LAMP3	0.385677	0.000566009
KRT15	5.3365	3.34968e-08	HPGD	0.444213	0.00175942		CAPN13	2.45275	0.00123975	SFTPD	0.471782	0.00901952		C22orf23	4.86837	1.79572e-06	HHIP	0.307756	0.000330952
ALDH3A1	3.86849	1.45001e-06	CYP3A4	0.516012	0.00525378		COMP	4.9279	2.12489e-05	CACNA2D2	0.398795	0.00394892		SPATA4	5.58354	5.62898e-06	ABCA3	0.330681	0.00044479
CLCA2	5.82036	1.3088e-06	CAV2	0.44095	0.00551073		LTF	3.35333	0.00210331	SUSD2	0.497159	0.00769322		RTDR1	5.60892	4.08363e-06	SCEL	0.353812	0.00311555
VTCN1	5.36243	1.8423e-06	ESAM	0.561294	0.0181468		CXCL6	7.08941	3.29796e-06	CA4	0.285757	0.000673471		C8orf47	5.42393	4.25693e-06	SFTPD	0.350781	0.00370362
ATP12A	4.69503	3.05209e-06	ACADL	0.377975	2.3336e-05		LCN2	4.33275	0.000450677	CRTAC1	0.291801	0.000340295		SPAG8	6.30247	5.52954e-08	HSD17B6	0.391637	0.0134183
KLK12	4.24459	0.000189491	TTN	0.461143	0.00543594		PIP	4.64577	0.000800976	SLC5A9	0.482609	0.0194623		CCDC37	7.72038	7.76401e-07	CACNA2D2	0.425113	0.0168366
PIP	5.92164	2.409e-07	SLCO4C1	0.392664	3.11763e-05		TMPRSS4	5.51326	2.99366e-05	LAMA3	0.522989	0.000273665		DLEC1	6.21416	4.19484e-07	C4BPA	0.384367	0.0171369
SOX2	7.29032	2.50182e-08	PIP5K1B	0.603606	0.00142732		MUC4	4.17228	4.3062e-05	PDZD2	0.434512	0.00033873		C1orf92	4.93832	1.40945e-06	STXBP6	0.363393	0.000383004
C20orf85	7.13505	1.1981e-07	SNX25	0.549257	0.00187474		VTCN1	4.39725	8.11825e-05	DLC1	0.492247	0.000327069		SPAG16	4.36378	4.59121e-06	EDNRB	0.442331	0.00861529
C9orf24	4.79447	1.09884e-06	USP44	0.600592	0.00456617		ATP12A	3.94909	0.000168522	C6orf155	0.471798	0.000359647		RIBC2	4.40299	3.27782e-06	Gcom1	0.346989	0.000300609
MS4A8B	5.7566	4.98484e-07	FMO5	0.519815	0.00329576		KRT5	8.68205	2.43902e-06	ABCC13	0.510565	0.000383811		LRRC43	4.51222	4.32891e-06	CYP3A5	0.43174	0.0109462
TEKT1	4.61456	1.03254e-05	ACOXL	0.408419	0.000134025		KRT17	4.58341	9.67354e-05	CAV1	0.45753	0.00121043		TEKT3	5.059	2.36287e-06	FIGF	0.338125	0.00445816
CP	7.34497	3.27067e-11	PCSK9	0.526361	0.00426194		COL17A1	4.28995	0.000272555	CGNL1	0.567454	0.00128986		TTC16	3.87327	7.51763e-06	INMT	0.451676	0.00807985
MUC4	5.59094	1.60526e-09	SLC22A3	0.566762	0.0133592		S100A2	3.57832	0.000103779	ANKRD29	0.518385	0.00326268		CRISP2	4.83617	3.18872e-06	HECW2	0.228054	6.3843e-06
SIX1	4.0027	4.47843e-08	CNTN6	0.401713	1.6784e-06		GPR87	3.69788	0.000192325	ACOXL	0.372347	0.000599713		CXCL6	5.2295	0.000384061	CALCRL	0.371359	0.000400628
CLIC6	3.20653	6.65715e-09	CLIC5	0.398005	1.02402e-05		KRT15	3.41527	0.00020573	ACADL	0.364159	0.00122121		CCNA1	6.61262	3.76085e-07	NPR3	0.384933	0.00214897
ST6GALNAC1	4.02513	1.39056e-07	ANXA3	0.398911	5.63739e-08		FAT2	2.55681	0.00101044	VEPH1	0.471678	0.0125262		PIP	7.19735	1.10146e-07	PCDH12	0.364082	9.05057e-06
PPAP2C	3.33965	8.25495e-08	PDZD2	0.428633	1.34618e-06		SERPINB13	1.94783	0.00685478	C1orf21	0.566495	0.00906539		TTLL10	4.85986	1.91075e-06	SEMA3G	0.373781	0.000222753
SLC44A4	3.27188	1.80175e-06	ANKRD29	0.458125	4.01177e-06		SOX2	7.15862	2.43036e-05	TOX	0.64147	0.0398579		ANKRD43	3.97997	5.55571e-05	PRX	0.394894	0.00329433
CHST9	6.64172	1.47634e-07	SLC1A1	0.462542	1.29671e-05		C20orf85	7.09887	0.000233353	TTN	0.329571	0.00233441		ST6GALNAC1	6.37875	1.18263e-08	GJA5	0.431324	0.00326495
C6	5.71941	4.88527e-08	KAL1	0.504742	1.71307e-05		CHST9	6.14565	1.10548e-05	SLC22A3	0.486899	0.025156		EYA1	7.80564	3.44776e-08	SEMA6D	0.549034	0.0113096
SPAG6	6.22571	9.309e-08	LMO7	0.482326	5.05422e-06		CXorf41	4.87381	3.36173e-05	GRIA1	0.339164	3.87361e-05		KCNJ16	6.53791	9.82511e-07	LRRN3	0.458805	0.0152745
CAPSL	5.72596	5.46377e-07	RNF128	0.51796	7.774e-05		SPATA18	3.87164	1.14334e-05	CNTN6	0.412857	0.000371491		SOX2	8.97809	2.13839e-07	SMAD6	0.322513	0.00136533
EFCAB1	4.58602	2.48711e-07	AQP4	0.469481	0.00284581		C6orf97	4.13284	1.39662e-05	ANXA3	0.418891	0.000384079		CHST9	11.3243	9.49393e-09	SLC5A9	0.450166	0.0174838
DYNLRB2	4.53561	5.31009e-07	SLC39A8	0.394131	8.6512e-07		EFCAB1	3.96056	9.63781e-05	Gcom1	0.400198	0.00104439		SPAG6	9.22611	3.24726e-08	CLIC3	0.448143	0.0125593
ABCA13	5.75383	2.31106e-07	SCEL	0.390143	4.61622e-05		ARMC4	3.70105	0.000267986	SGCG	0.339642	7.72812e-06		C10orf79	8.81776	2.70879e-08	CLIC5	0.459737	0.0190529
C10orf79	5.49399	8.80759e-07	VEPH1	0.526163	0.0034829		C10orf79	5.04629	8.81842e-05	C11orf9	0.403993	0.000294884		CAPSL	8.35354	5.21791e-08	SGEF	0.492947	0.0132255
EFHB	4.79858	1.30026e-06	LRRK2	0.647865	0.0465344		AGBL2	3.88442	0.000152013	HYAL1	0.474462	0.00039459		SLC27A2	6.47194	1.42921e-07	EMP2	0.533591	0.00901339
SPAG17	4.33041	5.08936e-06	C13orf1	0.496624	5.39329e-05		EFHB	3.88111	0.00110315	DENND3	0.527173	0.00014389		AGBL2	6.90042	1.22723e-07	C11orf9	0.558284	0.0382845
ARMC4	4.21589	5.42366e-06	PPFIBP1	0.677076	0.00827346		DYNLRB2	4.11631	0.00012376	C1orf198	0.56417	0.000358245		WDR78	6.20697	1.92498e-07	RNF182	0.536519	0.0235542
CXorf41	4.91191	8.06333e-06	TSPAN12	0.59484	0.0021615		C9orf24	4.79266	0.000436445	PTPN21	0.594136	0.000854819		CASC1	6.97475	6.02736e-07	RSPO2	0.599555	0.0434765
SLC27A2	4.83194	1.73619e-08	HLF	0.596503	0.00361624		SPAG6	5.57454	5.3788e-05	SLIT2	0.535363	0.00117846		EFHB	7.8862	3.14429e-07	GUCY1A2	0.452567	0.000276793
DNER	3.66225	1.23319e-06	STK31	0.605238	0.0030636		CAPSL	5.07819	0.000151433	DAPK2	0.490811	0.00102943		ARMC4	7.52044	8.5919e-07	COL4A3	0.46068	0.00560543
KCNJ16	3.95159	2.83658e-06	TOX	0.62549	0.00107372		MS4A8B	5.16342	0.000390989	JPH1	0.491909	0.000286229		C20orf85	8.21359	3.04816e-07	TTN	0.428773	0.010731
CLDN8	3.87271	2.50283e-06	NTN4	0.650135	0.00200551		C1orf87	3.98624	0.00050784	LMO7	0.483097	0.00102041		MS4A8B	8.22194	4.01855e-07	ACOXL	0.491797	0.0239528
EYA1	3.58074	5.4204e-06	NR3C2	0.703327	0.0045701		DNAI1	3.81269	0.000243058	EMP2	0.506402	0.000401655		TEKT1	8.42756	2.81891e-07	ACADL	0.523359	0.0438401
C8orf47	4.1468	6.5757e-08	PPP2R5A	0.711301	0.000534024		CAPS	3.64812	0.000128304	SGEF	0.522871	0.00337055		C1orf87	6.19805	1.38957e-05	HPGD	0.206126	0.000122134
PTPRT	3.61602	1.12586e-06	TMEM87A	0.776607	0.00304196		TEKT1	4.16331	0.000482435	SEC14L4	0.49809	0.00861292		STOML3	7.3813	4.69471e-06	SOSTDC1	0.203037	0.00227505
WDR63	4.17079	1.31903e-07	MYO9A	0.77847	0.0105471		LRRC46	3.2991	0.000544444	GPM6A	0.353985	0.000585841		DNAH9	7.32759	6.70078e-06	APLN	0.343099	0.000841659
NEK10	4.14069	4.49396e-07	C9orf5	0.711966	0.00632348		TEKT2	3.41247	0.00121328	MATN3	0.395584	0.00119947		ABCA13	7.19493	2.56743e-05	ZBED2	0.406512	0.0140674
CCDC65	3.23155	1.46428e-05	MBIP	0.678226	0.00976834		KLHL13	3.43215	2.49904e-06	CYP3A5	0.31271	3.82171e-05		SPATA18	6.07157	1.33716e-09	CA4	0.246831	0.00209385
C15orf26	3.01401	2.07678e-05	C1orf21	0.671322	0.0093097		HSPA4L	3.10609	2.01484e-05	SLCO1A2	0.403357	0.00318426		CAPS	6.03423	5.46832e-08	SSTR1	0.404342	0.0248247
TTC25	3.00694	1.73454e-05	PER3	0.628259	0.016554		KCNJ16	3.90596	4.1923e-05	RBP2	0.440128	0.00128841		EFCAB1	7.35185	8.38313e-08	PPBP	0.31474	0.0266199
TEKT3	2.85622	3.25812e-05	GRM8	0.499159	7.1157e-06		AK7	3.02496	0.000211487	DPP6	0.439226	0.00616829		TTC25	5.67745	1.54588e-07	RAMP3	0.394941	0.000293648
GSTA3	3.56914	3.96999e-06	BEX1	0.545012	2.32708e-05		NEK10	3.38236	0.000282688	PRX	0.443344	0.00229601		WDR63	5.56723	3.4855e-07	FOXF1	0.407182	9.38192e-05
SCGB2A1	3.49763	1.84874e-05	CCNB3	0.686637	5.7511e-05		WDR49	2.96456	0.000302029	BEX1	0.647161	0.0402049		ROPN1L	5.8274	2.98315e-07	RAMP2	0.429204	0.000725495
CAPS	4.04267	4.72261e-07	MPP3	0.623291	7.56024e-05		WDR63	3.4782	5.85245e-05	CTNND2	0.551177	0.0134593		TEKT2	6.64932	2.96949e-07	CDH19	0.494495	0.00336537
ROPN1L	3.69065	2.45577e-06	TRPC3	0.686391	0.000206614		DNAH7	2.81892	0.000610778	ANGPTL7	0.386281	0.0005526		LRRC46	5.83169	1.63875e-06	SLCO1A2	0.464182	0.00595712
TEKT2	3.73383	7.72544e-06	CAT	0.727792	0.00114229		TSGA10	3.02515	0.000349325	PNMT	0.462071	0.00775671		ZMYND10	4.90262	2.96499e-06	IL7R	0.327573	1.18018e-05
FABP6	3.14215	4.81167e-05	C7orf23	0.745766	0.00183941		IQCG	2.60674	7.50376e-05	BDNF	0.391797	0.000336954		STK33	5.05007	6.16883e-07	ETS1	0.41218	2.71915e-08
DNAI1	4.36961	6.30352e-07	ZFYVE9	0.745854	0.000827874		NME5	2.74822	0.000265968	ADRB1	0.444342	0.000570825		C3orf15	5.0732	1.03952e-06	BMPR2	0.501787	6.63449e-06
C1orf87	4.18089	4.75843e-06	GPD1L	0.734808	0.00411469		C14orf45	2.97328	0.000154751	ADRB2	0.41529	5.37847e-06		C1orf114	4.70869	3.81408e-06	SH2D3C	0.441605	7.30612e-06
LRRC46	3.56225	7.71155e-06	CHCHD7	0.692495	4.38905e-05		LRRC34	3.02431	0.000196982	KLF6	0.587649	0.00106278		C14orf50	4.21122	3.90367e-06	ICAM2	0.513974	4.73821e-05
ZMYND10	3.09925	1.23104e-05	RBM17	0.820219	0.00829425		C1orf114	2.69897	0.000490874	ASRGL1	0.63833	0.0046819		ARMC2	3.92752	9.48659e-06	HSPB8	0.48581	0.000107993
RIBC2	3.30397	2.01634e-06	C10orf84	0.852485	0.0275784		WDR78	3.27373	0.000450146	TMEM88	0.583052	0.00248274		WDR49	5.60547	8.44165e-07	SLCO2A1	0.359363	7.60464e-07
C22orf23	3.06663	8.043e-06	C3orf33	0.814923	0.0257067		CASC1	3.25543	0.000622792	S100A3	0.551283	0.00391275		TSGA10	4.7989	3.75484e-06	CD93	0.526016	9.97461e-05
C11orf16	2.98431	2.13692e-05	GATA6	0.778364	0.00573187		ABCA13	4.80868	9.05483e-05	TMC7	0.637916	0.00663924		DNAH5	4.53251	6.41957e-06	ERG	0.494095	0.000216739
RTDR1	3.54089	8.49087e-06	PHF2	0.814627	0.0108165		CLCA2	4.35708	0.000118444	DGKD	0.656501	0.000246474		C6orf97	5.75174	1.75735e-07	PLA1A	0.441506	0.000145507
CCDC37	3.81757	1.09232e-05	KIAA0355	0.850277	0.0452125		ALOX15	3.07809	0.000933262	PITPNM2	0.634281	0.000285366		AK7	5.39761	5.31984e-07	CLEC1A	0.508702	0.000464241
C6orf118	3.81217	1.16281e-05	USP25	0.664052	0.00151677		EYA2	3.27898	1.89225e-06	TSPYL2	0.662562	0.00205223		CCDC19	4.80344	4.90163e-07	ACVRL1	0.414623	2.40188e-05
CCNA1	4.45724	5.44567e-07	SSFA2	0.705289	0.00332018		SLC4A11	2.86088	1.11398e-05	GRASP	0.612706	0.000105253		DNAI1	6.30684	5.86425e-07	HPCAL1	0.527383	0.00145935
SRD5A2	3.36312	3.49938e-05	STARD13	0.707797	0.00240488		MAP1A	3.17699	2.24486e-06	INPP1	0.668059	0.000921952		C15orf26	5.18518	6.09373e-06	LRRC32	0.445401	0.000143422
DNAH3	4.36388	1.11756e-05	SASH1	0.750637	0.0348914		SRGAP3	2.7892	5.65618e-05	AHNAK	0.605669	0.000242642		CCDC65	5.34231	6.79838e-06	TIE1	0.52251	0.00127813
STOML3	4.06109	1.40548e-05	CFL2	0.698876	0.00309033		PROM2	2.45253	0.000317682	MAP3K6	0.770201	0.0108189		C11orf16	5.3566	1.76702e-07	GPR146	0.500128	0.00219826
SPATA4	3.35686	3.29117e-05	RAPH1	0.714987	0.00345323		IGFBP2	2.30478	0.000541655	HEYL	0.739551	0.0210383		NEK10	5.50866	1.30401e-05	COL4A4	0.528098	0.00219114
DNAH9	3.44228	7.85696e-05	TANC1	0.778988	0.0123441		CLIC6	2.65128	4.2641e-05	PVR	0.621413	0.00465395		SPAG17	6.84491	2.14688e-06	GIMAP5	0.493696	3.17527e-06
SPATS1	3.35678	3.89773e-05	SBDS	0.740074	0.00915151		PPAP2C	2.90276	0.000252439	ICAM5	0.668309	0.00936297		DNAH7	5.07008	7.64056e-06	FXYD6	0.511938	5.55951e-05
SCGB3A1	2.78508	2.8384e-06	CYP51A1	0.691305	0.000982473		SLC44A4	2.7153	0.000801119	JUND	0.713174	0.0293579		SLC44A4	4.54647	1.03113e-05	RRAS	0.552946	0.00027343
SCGB1A1	2.88837	0.000173497	HMGCR	0.745498	0.00828601		ST6GALNAC1	3.17676	0.00087353	FZD5	0.539482	0.000449278		MORN3	4.00227	5.48357e-05	RARRES2	0.626227	0.0139678
KIF19	2.92483	1.32268e-06	SC5DL	0.754254	0.0235816		SIX4	4.42079	4.24035e-07	HSPC159	0.593863	0.00106554		SRD5A2	6.37165	1.24627e-06	TSPAN7	0.600211	0.00635022
CACNG6	2.68946	0.000115007	AFF2	0.733547	0.0359881		C8orf47	3.8203	1.33844e-05	RHOBTB2	0.534335	0.000103407		DNAH3	6.90742	1.08635e-05	LEPROT	0.728399	0.0317625
WDR54	2.41066	1.82391e-06	HEY1	0.650019	0.00754287		SCGB2A1	3.32432	0.000120513	TMEM97	0.64944	0.009532		CXorf22	5.01496	8.75778e-06	MME	0.448869	0.00269187
LRRC18	2.85303	7.24852e-06	SLC27A6	0.655878	0.0167416		GSTA3	3.29965	0.000346338	AMOTL2	0.6783	0.0125295		WFDC6	6.11747	1.24924e-05	IL18R1	0.546182	0.00245397
C9orf116	3.21788	1.21411e-06	SHANK2	0.572064	0.00496473		CRISP2	2.60938	0.00330471	ECHDC2	0.757018	0.00538564		C6orf118	6.06944	1.31999e-05	AFF3	0.5137	0.00992944
CCDC19	2.75185	2.99902e-05	IL20RA	0.542019	0.00533309		SLC27A2	4.02325	1.26818e-05	RASSF7	0.770467	0.040066		SPATS1	5.05921	0.00026482	CD300LG	0.569367	0.0324694
PACRG	2.70494	7.56871e-06	PARD6B	0.46249	2.18071e-05		ROPN1L	3.18139	0.000288371	TUFT1	0.561187	0.000103617		SLC23A1	3.79754	0.000901036	ASRGL1	0.47181	1.63582e-05
LRRC23	2.62438	1.04505e-05	NEDD4L	0.604122	0.000858895		RTDR1	3.49542	0.000213001	FKBP1B	0.586884	0.0001531		ALOX15	3.71515	0.00316232	S100A3	0.496619	0.000153508
C1orf92	2.82875	3.41181e-05	EIF5	0.600181	0.00442685		SPATS1	3.60615	0.000111182	RASIP1	0.578978	0.000168484		LCN2	5.57238	3.42968e-05	HYAL1	0.482709	0.000789033
TSNAXIP1	2.61575	1.54197e-05	LNX2	0.671978	0.000674165		STOML3	3.94758	0.000151057	EPAS1	0.664199	0.00141955		C20orf114	9.06313	5.65176e-05	HPN	0.653981	0.00468295
TTC16	2.3846	8.30999e-05	MCCC1	0.795636	0.0381311		C15orf26	2.63691	0.00074601	SEMA3B	0.591395	0.000456666		CLIC6	3.95638	7.55124e-10	LONRF3	0.598011	0.00971928
LRRC43	2.33139	0.000377728	MAL2	0.724853	0.00959986		DNAH9	2.94197	0.00221242	NOTCH4	0.610597	0.000458091		CYP2J2	4.10002	5.29773e-08	GPR116	0.543752	0.00974026
C9orf98	2.36399	3.03969e-05	ANK3	0.743395	0.0354469		CLDN8	3.47296	0.000269362	WWC3	0.682453	0.00254071		SIX4	5.00084	1.62989e-08	DAPK2	0.604808	0.0237932
C22orf15	2.26689	0.000422993	ELAVL1	0.76442	0.010726		FABP6	3.05794	0.00175903	FXYD4	0.688146	0.00606947		SIX1	5.42691	5.52952e-08	DLC1	0.490366	0.000908851
NGEF	2.49721	2.21854e-06	VPRBP	0.760229	0.0207306		KCNE1	3.20262	2.13844e-05	ETS2	0.692901	0.00816613		EYA2	4.38264	1.85285e-07	KCNK3	0.535608	0.00601139
C6orf154	2.09872	0.000172496	EXPH5	0.717077	0.0236603		C9orf98	2.36408	0.000215366	DOT1L	0.740395	0.00592388		SRGAP3	3.90798	2.35294e-06	AQP1	0.546289	0.00826041
ANKMY1	1.81721	0.000691018	CUL3	0.668513	0.0122297		DNAJA4	2.46377	0.000170224	MAFK	0.749259	0.0123268		HSPA4L	3.85584	1.43508e-06	LPL	0.582757	0.013728
C20orf195	1.72074	0.00117656	BTNL8	0.516048	0.0166072		SLC22A4	2.66482	0.000188261	PTPN5	0.605812	0.00101113		DSP	3.21161	1.75246e-05	ATP8A2	0.619395	0.0137321
ALOX15	2.96905	0.000279106	AADAC	0.553821	0.0397125		DNER	3.33017	4.6659e-05	ZNF655	0.72994	0.00217017		DST	3.26065	0.00011957	TBX3	0.537862	0.00163403
LCN2	6.72052	2.2677e-09	CRTAC1	0.237459	4.25894e-09		CCDC65	2.94535	0.000244339	LSS	0.725273	0.00404738		SLITRK6	3.88329	3.98706e-05	CLIC2	0.492268	1.12046e-05
CXCL6	8.80791	4.80738e-10	HSD17B6	0.232603	1.44264e-08		TTC25	2.73927	0.000279648	ARID3B	0.813239	0.00966849		PPAP2C	4.50698	2.4206e-08	LAMB1	0.604512	0.000896982
SAA4	5.91445	3.93183e-08	HHIP	0.279913	6.42791e-08		RIBC2	3.38548	1.56904e-05	RASGRP2	0.802308	0.0330372		MUC20	2.98399	9.46587e-07	LRCH2	0.610775	0.00758338
LTF	3.62399	0.000270476	PLA2G1B	0.235949	2.80933e-07		C11orf16	2.80221	0.000294129	AKAP13	0.69868	0.0039472		EPN3	4.18618	2.23414e-06	RECK	0.632433	0.00281371
SIX4	5.29231	8.75445e-13	GRIA1	0.341799	8.00359e-09		CYP2J2	2.45129	3.30343e-05	RBM3	0.711237	0.0108943		B3GNT3	3.32458	1.63663e-05	DPYSL2	0.640024	0.00721039
HSPA4L	3.90936	1.29865e-10	Gcom1	0.375167	7.05842e-07		RBM24	2.37385	0.000205873	NPHS1	0.684954	0.00474938		SPDEF	2.84607	9.07461e-05	FZD4	0.704425	0.0246893
LRRN1	3.41873	1.28232e-10	FIGF	0.290389	1.78151e-07		PACRG	2.40519	0.000378905	C3orf33	0.76495	0.0223474		PTPRZ1	4.65627	1.53075e-05	SLIT2	0.553888	0.00765621
DST	3.71715	1.80721e-09	GPM6A	0.30834	3.75168e-08		SLC23A1	2.6875	0.000751407	CACNB1	0.750768	0.0108183		ADH7	3.82348	1.98942e-05	TBX2	0.575023	0.0141907
KLHL13	3.62952	8.39906e-12	SGCG	0.384077	3.95409e-06		PTPRT	3.37194	0.0001599	KLF2	0.620093	0.00363596		ALDH3A1	5.02415	8.39475e-07	AGTR1	0.612884	0.034005
CNTN3	3.80487	7.41345e-11	AGER	0.23956	2.11067e-07		WFDC6	2.52565	0.00200119	FAM46B	0.56914	0.00624184		PROM2	4.21054	5.62668e-06	CDO1	0.61725	0.0354977
CRISPLD1	2.68181	4.01108e-06	CLDN18	0.304454	0.000110261		LRRC18	3.09582	4.55833e-05	BEX2	0.598044	0.00335238		SERPINB5	3.99589	0.0003478	AOC3	0.632904	0.0402164
ZSCAN4	2.41527	2.20572e-05	LEPREL1	0.354139	1.43632e-07		C9orf116	3.00407	4.30509e-05	TCAP	0.726791	0.0123889		SUSD4	3.77861	2.0102e-06	GATA2	0.555156	0.00224834
CLDN1	2.30318	4.61134e-05	CACNA2D2	0.340429	9.7719e-06		ZMYND10	3.00546	0.000236554	GLT25D2	0.710481	0.0284658		SLC4A11	4.2195	5.93384e-07	C20orf46	0.624884	0.00552168
ESR2	1.87403	0.000368675	LAMP3	0.431292	0.000104911		WDR54	2.24893	0.000343605	HIF3A	0.611942	0.0140992		C1orf106	3.06728	6.1568e-06	LMCD1	0.605626	0.000106086
EFNB3	3.89331	9.307e-13	SFTPD	0.429676	0.000640945		CCDC19	2.46453	0.000311616	NKD1	0.661606	0.036252		GJB5	3.14237	0.000274641	FGF2	0.616992	0.000290903
MAP1A	3.49718	1.37742e-12	ABCA3	0.441487	0.000862836		LRRC23	2.25763	0.000655368	C12orf49	0.599526	7.15503e-05		GABRP	3.04598	0.00102713	NES	0.562761	0.000208643
DNAJC12	3.30042	6.32465e-12	F11	0.377319	7.02262e-06		SPATA4	3.17616	0.000199523	GAB2	0.70974	0.00841349		NTS	3.64393	0.000372314	RASIP1	0.575196	0.000952728
OSTalpha	3.07945	3.27954e-07	CA2	0.488756	7.77232e-05		C22orf23	2.80092	0.000280254	HPCAL1	0.547831	0.000645219		MMP10	3.58959	0.00355655	EGFL7	0.616313	0.00184699
CLDN10	2.74479	4.92459e-06	LGI3	0.53989	0.00102468		PCYT1B	2.03605	0.0118248	UNC13D	0.648993	0.00211314		CP	5.9132	5.24167e-05	LIMS2	0.70422	0.00806503
OXTR	2.71126	3.86416e-06	SLC26A9	0.582447	0.00882493		EFNB3	3.25595	3.62302e-05	FADS3	0.664951	0.00924255		MMP7	3.85339	0.000310317	C1QTNF5	0.68918	0.0109306
PNLDC1	2.05372	0.000333467	CDH16	0.567811	0.00919851		KIF19	2.52696	0.000389148	STX11	0.585421	0.00396719		KRT15	7.74123	2.01044e-07	GYPE	0.569851	0.00302611
HRK	1.9355	0.000624139	APOH	0.394484	0.000103606		TEKT3	2.54951	0.000646752	FASN	0.525971	0.00789668		GPR87	8.09566	8.95328e-07	MACF1	0.702959	0.0205392
TRPV4	3.00855	9.67864e-10	MEGF11	0.578705	0.00190507		TSNAXIP1	2.27755	0.00183239	CHRM3	0.471065	1.58603e-05		KRT5	8.21835	1.71112e-05	PAQR5	0.675391	0.0295639
B3GNT3	3.07796	1.88483e-08	C4BPA	0.544353	0.0244827		DNAH3	4.35906	3.81237e-05	MAPT	0.623446	0.0123281		TMPRSS4	6.01901	2.72427e-05	NINJ2	0.689081	0.0450138
EPN3	2.64083	2.1558e-05	PGC	0.434118	0.00405151		SRD5A2	3.1441	0.000648484	LGALS4	0.583704	0.00884663		TRIM29	5.45456	3.22778e-05	KDR	0.594715	0.0038684
FAM3D	1.82505	0.00405824	AGTR2	0.386513	0.00267717		SPAG17	3.57229	0.000622921	MAPK4	0.588586	0.0013063		VTCN1	6.71846	5.96884e-05	HIP1	0.654091	0.0221324
TMEM45A	5.16986	6.9739e-15	ADCY8	0.552578	6.469e-05		C6orf118	3.165	0.00245031	PKNOX2	0.73768	0.0242375		FAT2	4.70137	0.000100886	GALNTL4	0.657332	0.0120959
SLC4A11	3.74402	1.03022e-10	ITIH2	0.595659	0.00430648		C6	4.20563	0.000711909	HOXA6	0.571566	0.00484965		S100A2	3.9635	0.000605275	LIN7A	0.695194	0.016065
EYA2	3.85494	1.49068e-10	FAM71A	0.506371	0.00204167		SLITRK6	3.58149	0.000395438	MPP3	0.669687	0.0147074		ATP12A	6.52502	3.60543e-05	FLT4	0.709257	0.0239611
SERPINB5	3.80428	6.1079e-08	ADRB1	0.409545	1.36695e-07		CAPS2	3.00126	0.001719	LGI3	0.516518	0.00355938		CLCA2	8.87753	5.20083e-05	STARD13	0.650172	0.00241292
PTPRZ1	3.24147	1.03e-06	DENND3	0.558279	3.20539e-06		SPP1	9.87182	2.17427e-05	NINJ2	0.624966	0.00820867		SCGB3A1	3.54201	2.66571e-06	PTPLA	0.724107	0.0126106
ADH7	2.33398	9.01151e-05	STX11	0.586756	0.000127395		MMP1	9.74062	0.00032062	PRKCZ	0.638491	0.00364862		SCGB1A1	3.52031	0.000235945	APBB2	0.74353	0.025784
AGR2	2.44589	5.35691e-05	LONRF3	0.613372	0.000431523		CXCL13	5.30648	0.00171406	SELENBP1	0.582467	0.00403566		KLK10	3.1129	7.54926e-06	RAB27A	0.762954	0.0295036
GABRP	2.46358	6.34622e-05	SPRY4	0.611265	0.0027906		MMP7	5.30166	0.00025815	RAB17	0.577487	0.00832521		KLK11	3.93941	8.08853e-06	ITSN2	0.734057	0.0215015
BCAS1	2.50558	5.80855e-05	NRGN	0.625959	0.00369209		MMP12	3.66262	0.0133632	KCTD14	0.600889	0.00327809		SCNN1B	2.61157	0.00111501	WSB1	0.759348	0.0258297
BBOX1	2.21576	0.000298875	RHOBTB2	0.636194	0.00163035		COL1A1	4.77988	7.28976e-06	MOSC1	0.621774	0.0117094		PIGR	3.09146	5.11915e-05	GABARAPL1	0.762125	0.0201405
GDA	2.30095	0.000337744	SLC27A3	0.716017	0.00795475		COL3A1	4.89594	1.28781e-05	MICALCL	0.551131	0.000411132		OGDHL	2.47069	0.000744542	C7orf23	0.765684	0.031923
SNCAIP	2.53254	3.58924e-08	FASN	0.618434	0.00692186		SFRP2	4.51404	2.61611e-05	LONRF3	0.605591	0.00438362		SCRG1	3.16435	1.65399e-05	DDAH2	0.802733	0.0490761
PFN2	2.54372	2.07403e-08	KLF4	0.572238	0.000830093		CILP	3.63808	5.24269e-05	CDKL2	0.652675	0.02617		THRSP	2.61622	0.00396601	GLS	0.716531	0.0372063
TSGA14	2.5261	1.33836e-08	HBEGF	0.581207	0.00218307		NPTX2	3.95853	2.84693e-06	GOLT1A	0.648502	0.0223219		SCGB3A2	2.07299	0.0369717	RAB11FIP2	0.743747	0.0366965
CALML4	2.12319	1.62055e-07	ADAMTS8	0.51415	0.000628186		THY1	2.98578	2.17515e-05	AMBP	0.624024	0.0185102		CYP4B1	2.01082	0.0374443	LBH	0.727858	0.0388456
IFT172	2.05187	2.91621e-06	FGFR4	0.615448	0.0134855		MXRA5	2.71802	5.62574e-05	PLA2G3	0.687751	0.0492549		CA3	2.00931	0.0379062	LAMA4	0.617074	0.00229035
TSPAN6	2.03834	3.40369e-06	INMT	0.550608	0.00579045		COL1A2	2.81424	0.000151692	NDRG4	0.449461	0.000501383		SYT8	6.26855	2.12078e-05	PPFIBP1	0.657885	0.0231772
SLC4A8	2.23928	1.26668e-05	ANGPTL7	0.400784	2.10932e-05		MMP11	2.52622	0.000657669	GATA2	0.538666	0.00291964		SLN	3.41677	0.00226748	EDIL3	0.655328	0.0287406
NAT1	2.35235	6.49487e-07	DBC1	0.512123	0.0019549		CXCL14	5.44666	2.81613e-05	FGFR4	0.52017	0.00452866		TFAP2B	4.19642	0.000947149	HOXA5	0.56305	0.0284991
DZIP3	2.4756	1.27682e-06	SLCO1A2	0.284571	3.0454e-12		MMP13	3.19229	0.000120618	CCDC48	0.532993	0.00307883		SPOCK3	2.71918	0.000834525	ID3	0.664823	0.0428755
LRRC49	2.02649	7.53781e-06	FLJ34503	0.466603	6.06799e-06		COL15A1	3.61479	2.32441e-06	EGFL7	0.645876	0.0121569		GCNT3	1.96006	0.0214754	P2RY1	0.498121	0.0262509
NME7	1.9364	2.27239e-05	DLC1	0.498901	4.64535e-06		F2RL2	3.49083	2.35196e-05	ADAMTS8	0.510188	0.00833028		AKR1B10	3.95655	0.000401555	SEMA6A	0.421682	0.000112689
FBXL13	1.90734	0.000372848	SGEF	0.493625	3.25894e-05		NGFR	2.94908	7.34981e-05	SDPR	0.473777	0.00579001		ABCA12	2.04752	0.0153994	PAPSS2	0.438543	0.000119823
ZNF214	2.30571	1.67024e-05	MME	0.449696	3.00674e-05		FHL2	2.54872	2.33256e-05	PTPRB	0.488752	0.0047198		DSG3	2.36148	0.0189233	PTPRB	0.421542	0.000313377
FMN2	2.18925	3.94442e-05	KL	0.544026	0.000161677		D4S234E	2.00127	0.000643721	TIMP3	0.587889	0.00694732		COL17A1	3.38077	0.0034431	KCNMB4	0.495675	0.00183742
EFHC1	3.00322	1.43685e-07	SDPR	0.472323	3.36061e-05		MAGED4	2.12212	1.90921e-05	TSPAN7	0.555014	0.00440075		NMU	2.0925	0.028843	DISP1	0.474355	0.00193393
IQCG	2.93883	9.97008e-07	TAL1	0.663927	0.00443728		PTGFRN	2.08386	3.00015e-05	ERG	0.640252	0.0159072		KRT4	2.29064	0.0349547	ST6GALNAC5	0.453708	0.000161687
NME5	3.20074	2.50777e-06	EPB41L5	0.581704	0.000509567		SERPINF1	2.54263	2.08515e-05	INMT	0.475262	0.00904443		MYB	3.60646	7.42593e-08	GJA1	0.570813	0.0013023
C14orf45	3.33517	7.06419e-07	FAM105A	0.59286	0.000983422		BOC	1.86774	0.00327375	APOH	0.456406	0.00414734		KATNAL2	4.0286	5.79575e-07	CGNL1	0.62617	0.0156886
LRRC34	3.18879	5.20984e-06	OCLN	0.622293	0.00131888		MEOX1	2.22573	0.000729486	KIF13A	0.624725	0.000960432		LRRC34	4.61243	5.62178e-07	ARHGEF10	0.561138	0.00111363
STK33	2.89317	1.33615e-05	PTPRB	0.460144	4.06087e-06		PCSK1	6.02887	3.97346e-08	SCHIP1	0.715484	0.00074868		IQCH	4.17341	8.33531e-07	PHLDB2	0.605667	0.00440632
SERPINI2	2.89601	4.79865e-06	PTPN21	0.628397	5.66894e-05		GREM1	6.6971	3.27535e-07	CHCHD7	0.682653	0.00279699		NME5	4.80749	7.01681e-08	GNG11	0.549956	0.00504607
ARMC2	2.63893	1.10988e-05	KCNMB4	0.609777	0.001037		MMP3	3.16565	0.000103928	VPRBP	0.747535	0.0453328		SPA17	4.07442	1.29295e-07	ROBO4	0.450919	0.000271601
C1orf114	2.87109	3.56354e-05	RNF182	0.629908	0.00593262		COL11A1	2.02168	0.0338946	CCNB3	0.733949	0.0162586		C14orf45	4.41568	7.68802e-07	KL	0.491585	0.000833932
C3orf15	2.54354	0.000340826	DACH1	0.671609	0.00509329		TDO2	3.78459	0.000973027	F3	0.63296	0.0106466		DNAJA4	3.72993	9.99545e-08	DACH1	0.561506	0.0128715
MYB	2.27855	3.4342e-05	TBX3	0.707107	0.0210884		PLA2G7	2.86327	0.00509696	SH3GL3	0.636041	0.0148703		IQCG	3.78277	3.88183e-07	RAPGEF4	0.449285	0.000109798
DYX1C1	2.04988	0.00132816	COL4A4	0.60187	0.000790397		KCNMA1	2.38698	1.01103e-05	HMGCS1	0.58715	0.0157399		LRRC23	4.10235	9.80891e-07	LPHN2	0.435979	0.000125725
KIF21A	2.20019	0.000126998	COL4A3	0.553239	0.00221018		SULF2	2.15669	1.41902e-06	CYP51A1	0.664031	0.0121486		KCNE1	4.54102	3.33738e-07	SPARC	0.535272	0.00176633
FHOD3	2.94558	1.04103e-07	ST6GALNAC5	0.521108	7.18632e-06		DFNA5	2.15445	2.49587e-05	ACPP	0.668767	0.0233709		C9orf116	4.50009	1.00905e-06	JAM2	0.653076	0.0128807
CYP2J2	2.49963	2.99388e-05	NINJ2	0.574802	1.17383e-05		CTSK	3.13485	4.48421e-05	EIF5	0.522135	0.00998984		SLC22A4	3.76121	9.67301e-06	ARHGAP29	0.587248	0.00960338
PRSS12	1.93512	0.000582241	GYPE	0.655892	0.00110621		ADAM12	2.5648	0.000135568	PIGA	0.597679	0.0200536		KLHL13	3.39595	2.3486e-08	EMCN	0.576507	0.013434
CHGB	1.9593	0.000601886	NOTCH4	0.591439	8.84328e-06		MFAP2	2.28916	0.000776539	ZNF165	0.649186	0.0318398		NBEA	3.29352	2.38931e-06	SDPR	0.552577	0.0111947
CNGA3	1.97152	0.000995117	STARD8	0.728984	0.00105845		KCNN4	2.17142	0.000145429	HMGCS2	0.543794	0.010133		FGF14	3.73065	3.81574e-06	MIA2	0.486084	0.000507658
TSPAN8	2.08701	0.000149704	PITPNM2	0.670886	0.00108576		DOK5	2.05246	4.44032e-05	UPK2	0.649131	0.0387232		CETN2	3.49341	3.64796e-07	ANKRD50	0.566198	0.00409163
SPOCK3	1.92141	0.000746464	PKNOX2	0.698714	0.000728402		APOE	1.68432	0.00849682	AGRP	0.559387	0.00870312		EFHC1	3.85122	6.79936e-07	ITGB6	0.562906	0.0069362
BMPR1B	2.06856	0.000253877	BCL6B	0.729471	0.00285017		NEK6	1.46755	0.0120015	SPRY4	0.591843	0.014828		DNALI1	3.41082	2.64403e-06	ATP11A	0.607685	0.0146894
C14orf174	2.29513	0.000324623	GRASP	0.658165	7.49573e-05		SULF1	3.16456	4.07071e-06	BMP2	0.626143	0.0282076		DYX1C1	3.6045	9.98401e-07	TM4SF1	0.663261	0.0359397
WDR65	1.83866	0.00550209	HEYL	0.795189	0.040908		COL5A2	2.40558	0.000177093	ICAM4	0.557827	0.0224339		NEK11	3.2991	4.70856e-06	CLEC4M	0.473799	0.000684706
FGF14	3.25546	1.11642e-08	KIAA1274	0.75291	0.0173989		PRRX1	2.1185	0.000753368	LDLR	0.657653	0.0403946		FBXL13	3.03314	1.05806e-05	GPR64	0.565952	0.00825885
PZP	2.54033	2.48013e-06	MGAT5B	0.746943	0.0262821		FRMD6	2.10113	0.00176853	SLC26A9	0.616495	0.0450086		MAK	3.36529	9.52999e-06	GIMAP6	0.455203	7.23526e-06
KATNAL2	2.91492	2.6058e-07	SEMA6A	0.527368	0.000144879		TRPS1	1.64759	0.00723665	IL13	0.430808	0.022373		IFT172	2.76581	9.34297e-08	GIMAP7	0.554229	0.00191986
NBEA	2.26787	8.16646e-05	SLIT2	0.578481	0.000170811		CDCA7	2.28963	7.57326e-05					C20orf12	3.42036	1.92258e-07	GIMAP8	0.520709	0.000489759
IQCH	2.34938	0.000113336	C1orf115	0.65292	0.00146824		C20orf103	1.96159	0.00163376					OSBPL6	3.12588	2.18267e-06	GIMAP4	0.551907	0.00058446
CETN2	2.26492	5.22234e-06	TSPAN7	0.628666	0.00176133		MOXD1	1.70367	0.0100146					PZP	3.71869	1.16556e-06	HHEX	0.61047	0.00615179
SPA17	2.56093	8.01045e-06	AOC3	0.689851	0.0170453		ITGBL1	1.73511	0.0252828					PACRG	3.983	5.49951e-07	DDX58	0.562505	3.65563e-05
NEK11	2.36546	5.07877e-06	KDR	0.692779	0.00849252		KIF4A	1.78582	0.000132239					WDR54	3.02786	5.91902e-06	APOL3	0.574623	0.000151221
TTC21A	2.17924	3.17443e-05	CLEC1A	0.717662	0.0115157		MELK	2.10167	0.000141704					DNAH11	2.79341	0.000145221	KLRK1	0.595944	0.00209757
C14orf50	2.39641	0.000324246	CHRM3	0.489204	1.39739e-06		TPX2	1.87006	0.00135279					CAPS2	3.75534	2.99263e-05	BST2	0.593957	0.00542895
ESRRG	2.47523	1.44001e-05	CHRM2	0.622931	0.000138984		BUB1B	1.95045	0.000439804					KIAA1377	3.98785	7.53657e-06	IFIT3	0.597855	0.00597992
PKIB	2.74525	8.80056e-06	JPH1	0.457591	1.8255e-08		CCNB2	1.81519	0.00161359					ESRRG	3.44154	5.72319e-06	GUCY1B3	0.602571	0.00380424
MAK	2.03304	0.000470117	LAMA3	0.544469	2.89459e-05		TOP2A	2.30064	0.00046921					PKIB	3.32284	3.3339e-05	SGIP1	0.546339	0.000955904
ANKRD43	3.15207	1.97724e-07	SH3GL3	0.560885	2.44631e-05		RRM2	2.12078	0.000579078					BBOX1	3.89092	2.03654e-05	RYR2	0.624096	0.0119239
DNAH5	2.3012	0.000588865	SEMA5A	0.670728	0.00204993		KIF11	1.85924	0.00476911					PLEKHB1	2.77868	0.000296951	BTN3A3	0.608024	0.00371672
DNAJA4	3.00695	3.78026e-08	MICALCL	0.613075	0.000433128		CEP55	1.88197	0.00760231					HHLA2	4.06799	1.32658e-06	CHN1	0.695062	0.03563
KCNE1	3.41996	1.69974e-07	CDKL2	0.612359	0.000495343		HMMR	1.88726	0.00948268					ATP6V0A4	2.15584	0.00282126	HOXA2	0.718211	0.0395337
SLC22A4	3.04032	1.18976e-06	C1orf198	0.557516	3.15807e-07		ASPM	1.87578	0.00998161					ELMOD1	5.23831	4.57656e-09	SAMD3	0.688096	0.0493776
CLGN	2.27655	0.000464942	CGNL1	0.584572	0.000112999		CDC6	1.80417	0.000526583					AGR2	4.54133	1.72299e-07	CAMTA1	0.528531	0.00104506
RBM24	2.4728	2.28475e-06	FRY	0.650818	0.000555423		CHEK1	1.86864	0.000892218					GRHL1	3.11664	1.01803e-06	IFIT2	0.54455	0.00225426
DIO1	2.12148	0.000108775	ABLIM1	0.705327	0.000929607		CCNA2	1.47034	0.0371847					POF1B	3.08684	1.87282e-05	TNFSF10	0.64558	0.02198
C10orf92	2.41363	2.14175e-05	SCHIP1	0.76877	0.00278688		EXO1	1.73452	0.00533738					IRF6	2.78304	1.1817e-05	SAMD9L	0.674613	0.0224323
SPAG16	2.19564	0.000439453	TJP1	0.740669	0.00526966		MKI67	1.63273	0.0120465					CDH26	3.18537	3.90927e-05	RECQL	0.733314	0.00878642
MORN3	2.358	0.000283807	RGN	0.762632	0.0217387		ESCO2	1.72102	0.0146					KIF21A	2.7072	5.46904e-05	CASP8	0.748356	0.0392099
KIF6	1.6648	0.0142609	ACTN2	0.754859	0.0376813		SLC2A5	2.51236	2.71295e-05					HOOK1	2.3787	0.000301714	HERC5	0.791658	0.0491339
SERPINA6	2.21994	4.25439e-06	MAPK4	0.597524	1.50944e-05		FMO1	2.07765	0.000450067					TSPAN8	3.02995	0.000103737	IFI44	0.738571	0.0432448
DHRS9	1.94365	0.000309528	MDGA1	0.651829	0.000904643		LY9	1.71049	0.002518					KIAA2022	3.33816	1.09944e-06	B3GALT2	0.728129	0.0490911
SERPINB7	1.79675	0.00386273	C12orf49	0.67045	8.51008e-05		CD72	1.73967	0.00603811					TNFRSF19	3.03415	2.87981e-06	WNT2	0.562249	0.00980789
SPATA18	4.58774	2.89685e-09	MTHFR	0.813446	0.0411479		CD84	1.88481	0.00623314					SLC15A2	2.19734	0.00108953	MEGF11	0.632254	0.0367883
C6orf97	4.67996	1.03583e-08	DGKD	0.766314	0.00576738		BLNK	1.74464	0.00851118					SERTAD4	2.68395	0.000340188	LAMC3	0.485704	0.00265994
TSGA10	3.55451	1.65612e-06	CACNB1	0.806209	0.0178654		SLAMF8	1.84162	0.00538305					CNGA3	4.36695	3.63613e-08	KCNN2	0.574681	0.0044014
WDR49	3.41936	4.39206e-06	AKAP13	0.791315	0.0369437		CSF1R	1.48787	0.0163594					C22orf15	3.88114	2.452e-06	HEYL	0.696648	0.024237
AGBL2	4.46273	5.66513e-07	EFNA1	0.74828	0.0084205		GM2A	1.5988	0.00844554					C9orf98	3.12934	1.47268e-05	PITPNM2	0.698739	0.0398788
WDR78	3.91976	2.19293e-06	SNX22	0.798122	0.0341965		RASSF4	1.54058	0.0270959					NGEF	3.23875	1.96644e-05	CLCN5	0.624557	0.000873242
CASC1	3.74378	1.59005e-05	ADRB2	0.422365	9.03731e-10		ARNTL2	2.18714	0.000576419					MAT1A	3.25152	1.8403e-07	KIAA0040	0.654956	0.0186288
AK7	3.36347	1.1616e-05	IGFALS	0.551028	7.418e-05		SLAMF7	2.10026	0.0052531					SERPINI2	3.88076	2.53684e-06	TMC7	0.53705	0.00537301
DNAH7	3.27733	1.62348e-05	DHRS2	0.567547	1.11278e-05		CCR5	1.62691	0.0196659					KIF6	3.45466	6.92908e-06	PTN	0.63703	0.0210419
DLEC1	3.0996	9.38809e-06	PLAC2	0.619579	7.15572e-05		ANKRD22	2.04	0.0173778					TSNAXIP1	4.47448	4.40002e-08	STAC	0.5462	0.00358206
SPAG8	2.49346	0.000278641	FZD5	0.523849	2.12753e-06		SLC1A3	1.96049	0.00713996					TTC21A	3.70678	3.04589e-07	MOGAT1	0.646135	0.031813
CAPS2	3.15205	2.62644e-05	HSPC159	0.592278	6.79616e-06		QPCT	1.72094	0.0277418					C10orf92	4.72022	2.24699e-07	GZMH	0.562509	0.00797279
CRISP2	3.2487	8.93916e-06	HOXA6	0.540575	8.42148e-05		TNFSF13B	1.60526	0.0284088					SLC4A8	3.02214	3.12273e-05	CD244	0.57103	0.00418631
SLITRK6	3.06526	1.22789e-05	SELENBP1	0.596946	0.000207755		PIK3AP1	1.53981	0.0339325					DIO1	3.36359	8.19624e-05	PTCRA	0.70228	0.0475092
SLC23A1	2.83459	5.03436e-05	TMEM125	0.585924	0.000223826		AIM2	1.89828	0.0238535					C20orf195	2.67336	2.08198e-05	FZD5	0.653883	0.00817339
CXorf22	2.63725	0.000131089	TUFT1	0.62693	7.52096e-06		KIAA1199	2.41548	0.00149028					DNAH1	2.37311	3.97129e-05	MGC42105	0.711112	0.0287814
BTG4	2.10345	0.00106255	AMOTL2	0.715069	0.00192379		LOXL2	1.68268	0.00805939					BAIAP3	3.02406	4.07936e-05	HSPC159	0.739093	0.0293506
WFDC6	2.1193	0.0123532	PRDM16	0.669866	0.00237311		TNC	1.6153	0.0261464					KIF19	3.26293	1.52806e-05	SIGLEC11	0.712362	0.0483112
NMNAT2	1.98651	7.58761e-05	RAB17	0.579743	0.000118319		CCL8	2.1072	0.00768553					EFNB3	2.92796	7.6385e-06	FLJ34503	0.439746	0.00456062
TF	2.34233	9.49603e-05	FAM46B	0.584395	0.000183139		VCAM1	2.04729	0.0123007					C6orf154	3.06789	4.16305e-05	RSAD2	0.543436	0.00615244
ASB5	1.99782	0.00110921	WFS1	0.703928	0.00239893		CHI3L1	2.20181	0.0139082					RBM24	3.02691	2.94532e-05	IFI44L	0.508583	0.0134174
NTS	2.38938	0.00078374	PRKCZ	0.685635	0.00147637		CCL19	3.63831	0.00148637					ALDH1L1	2.88095	0.000116835	LEPREL1	0.41544	0.000387156
KIAA1377	2.47898	0.000164122	RASSF7	0.778368	0.0110477		UBD	2.2345	0.0163994					KNDC1	3.4838	1.4321e-06	ANKRD29	0.465192	0.000639697
POF1B	2.17133	1.60007e-05	ICAM5	0.707421	0.0022434		POSTN	4.69653	9.89384e-05					ANKMY1	2.879	2.11109e-05	ETV1	0.472298	0.00146972
ELMOD1	1.86314	0.00663578	FOXP4	0.728649	0.00845276		EPHA3	2.86378	0.000375353					LRRC18	3.32343	3.31719e-05	CAV1	0.509314	0.00284682
MMP7	8.31908	6.2123e-11	PRSS8	0.681903	0.0120545		ASPN	3.00233	0.000431964					PCYT1B	2.45448	0.00118882	FRAS1	0.543229	0.023078
HS6ST2	4.37376	4.32286e-08	PTPN5	0.709992	0.00965496		LRRC17	2.50619	0.00636057					BCAS1	3.19371	8.06581e-05	GRIA1	0.42512	0.00185927
CXCL13	5.02351	7.441e-06	LRP4	0.780139	0.0337919		IL13RA2	3.12483	0.00739086					DHRS9	1.733	0.0420148	ANXA3	0.479419	0.00864329
PLA2G7	3.43413	1.04316e-06	LGALS4	0.589336	0.000131984		TWIST1	2.33534	8.00213e-05					GABRB3	1.74817	0.0499286	SLC1A1	0.545129	0.0260344
ADAMDEC1	2.74584	0.000653733	MAPT	0.645118	0.000917821		DNM1	1.92546	0.000109598					NAT1	2.7295	1.16225e-06	DPCR1	0.477625	0.00194709
MMP12	3.46069	0.00120767	FSTL4	0.769414	0.040714		GLI1	2.15965	0.00159723					DZIP3	2.81853	1.44901e-06	BDNF	0.537173	0.0120766
PCSK1	5.99969	1.98726e-11	KCTD14	0.703014	0.0044625		HS3ST3A1	2.58963	2.23699e-05					C14orf142	2.50737	1.55388e-06	ABCC13	0.593523	0.0133994
GREM1	7.22793	5.34927e-11	BEX2	0.6277	0.000581411		ADAMTSL1	1.79306	0.00176411					TSGA14	2.71563	5.72236e-07	RGS9	0.549293	0.000241499
SFRP2	5.74134	4.80171e-11	PLA2G3	0.752924	0.0404481		HS3ST2	1.83577	0.000603103					SNCAIP	2.63598	2.09467e-05	C6orf114	0.597148	0.0124024
COL3A1	6.06472	3.69771e-11	UNC13B	0.696188	0.0066324		BIRC5	1.83997	0.00134116					DZIP1L	2.84774	1.17165e-06	NDRG4	0.568232	0.0048459
COL1A1	5.93973	6.34548e-10	MLPH	0.689297	0.00665659		CPNE7	1.57424	0.00023853					SMPD3	2.31459	0.000483457	CCDC48	0.636657	0.0395926
COMP	7.54315	3.47189e-14	KCNJ15	0.709786	0.0200449		PMFBP1	1.5846	0.000998642					PFN2	2.72925	3.00276e-07	SSFA2	0.652207	0.00330603
CRLF1	4.391	1.28922e-13	IGSF3	0.750971	0.0207338		MYO7A	1.69926	0.000765822					NUCB2	2.16266	6.39347e-06	TJP1	0.696751	0.0215619
CTSK	3.64201	2.57156e-12	SEMA3B	0.600881	1.8805e-05		OIP5	1.45367	0.0144625					CLUAP1	2.48707	1.04181e-05	NEDD4	0.763083	0.0495901
CILP	3.79684	3.42101e-09	FXYD4	0.711234	0.00488827		TNFSF11	1.69312	0.000980118					STRBP	2.10866	4.58874e-05	AGTPBP1	0.69009	0.0193482
PLA2G2A	4.67071	1.40991e-08	PVR	0.6564	0.00021486		CDCA5	1.44235	0.0156329					PPP1R16A	1.99522	2.74432e-07	PTPN21	0.661669	0.0133097
IGF1	3.36712	2.9263e-05	FADS3	0.73069	0.0097188		UHRF1	2.04296	2.13438e-05					ODF2	1.76724	1.97578e-06	DNM3	0.66338	0.0302291
IL13RA2	5.40411	3.10271e-09	GALNTL4	0.655392	0.000482052		CENPA	1.89543	0.00117295					ABHD11	1.80119	2.35324e-06	C15orf5	0.628845	0.0223063
TDO2	4.39508	1.25838e-06	HYAL2	0.697001	0.004799		PLK1	1.44244	0.0186474					FDXR	1.90111	4.70866e-06	SPOCK2	0.37402	5.76513e-05
CCL13	2.4143	1.03877e-05	GIMAP5	0.678941	0.00424879		LILRB5	1.42249	0.0337714					ANKRD35	1.92467	2.28707e-05	CA2	0.396116	0.000491091
CCL18	2.51499	0.000239668	SCARF1	0.758837	0.0130505		S100B	1.70029	0.0163759					C18orf1	1.80353	7.96209e-05	F11	0.386201	0.00114278
POU2AF1	2.98122	3.2195e-06	SLITRK2	0.619478	0.000655782		DEPDC1B	1.5167	0.0183868					CRB1	2.38379	6.9023e-06	VEPH1	0.545775	0.0371219
PNOC	2.14914	8.15817e-06	GPR116	0.641084	0.00472355		ANLN	2.59838	0.000354352					C14orf104	2.12038	6.19306e-07	LGI3	0.582101	0.0381078
CD19	2.12014	3.24169e-05	MTRR	0.729505	0.00721943		PBK	1.79347	0.0147401					TMEM107	1.9186	4.87162e-06	SCTR	0.553225	0.0209059
SLAMF7	1.85553	0.00293915	KLF2	0.619675	0.000170148		FUT2	2.74512	9.32426e-05					DUSP19	2.12927	5.01307e-05	RASGRF1	0.5917	0.0268962
TNFRSF17	2.13444	0.00301875	AHNAK	0.675418	0.000371357		TRPV4	2.51328	0.000123882					C3orf34	2.02259	0.000126974	GZMB	0.451036	0.000171555
BLK	1.7988	0.00703919	UPB1	0.746252	0.00469466		B3GNT3	2.77386	0.000124649					ABCD2	1.94362	0.00265534	GNLY	0.406892	0.000255848
CCL19	2.78188	0.000492887	FKBP1B	0.699348	0.00513699		GDA	2.1981	0.00124233					LXN	1.56258	0.0306046	NKG7	0.391815	0.00016298
MADCAM1	1.97252	0.000544192	TCAP	0.757262	0.0024552		SERPINB7	1.99156	0.00163361					CALML4	2.49445	3.7794e-08	PRF1	0.422065	0.000291361
C15orf48	1.89785	0.0070338	BFSP1	0.799812	0.00816867		COCH	1.93755	0.0012133					RABL5	2.25058	3.35867e-07	SH2D1B	0.359976	0.000306216
UBD	1.92148	0.0115393	EDA	0.764777	0.00965742		THBS4	1.92048	0.00414691					ELL3	2.2515	7.07158e-06	NLGN4X	0.546638	0.00153383
COL17A1	6.68829	2.75292e-11	WFIKKN1	0.766429	0.0220584		PNOC	1.98506	0.0014341					C9orf43	2.29315	8.83717e-07	G0S2	0.575533	0.00501022
MMP13	4.01689	5.36462e-09	UNC13D	0.618423	3.04625e-06		SYT12	1.72908	0.0169932					STYK1	2.2325	3.8203e-06	IL32	0.458467	2.35517e-05
KRT17	5.50805	8.54974e-10	NOVA2	0.743265	0.00297666		COL24A1	1.86414	0.00106866					MYCBP	2.23956	1.31137e-05	PLEK	0.58738	0.00408202
CXCL14	5.42749	2.2245e-09	LIMS2	0.714427	0.00512926		PPAPDC1A	1.75549	0.00722607					NPHP1	2.62948	1.81921e-06	CD160	0.654891	0.0212934
SLN	3.79589	2.80614e-06	FLT4	0.740693	0.0115809		FBN2	1.70793	0.00873219					CP110	2.02665	5.66132e-05	FCN1	0.455324	0.00390121
FCGBP	2.73578	3.35453e-06	WWC3	0.711043	0.00020649		ABCG4	1.72941	0.020263					RGS17	2.42881	0.000126384	KCNK17	0.483549	0.00129531
SYT8	2.82688	5.89584e-05	C14orf43	0.824082	0.0122884		ACCN2	2.13653	8.48286e-05					CSMD1	1.99407	0.000175621	SIRPD	0.541282	0.00138519
FAT2	3.07207	2.30071e-05	USP13	0.81793	0.0430674		TSGA14	2.24867	5.85495e-06					ATG9B	1.96544	0.0011319	CD5L	0.608979	0.0477121
TRIM29	3.15173	7.30351e-05	EPOR	0.801979	0.0181078		CALML4	1.99277	1.49562e-05					TRIM55	1.85361	0.0175973	OLR1	0.406036	0.000502078
CAPN13	2.63838	0.000444055	NDRG1	0.764608	0.0107221		ELL3	1.74772	0.000168014					C8orf51	2.71157	1.80925e-08	RETN	0.555909	0.0129284
KLK13	2.44387	0.000108685	GAB2	0.763878	0.00755884		C14orf104	1.71263	0.000989488					RHPN1	2.19519	2.67031e-05	OASL	0.452146	0.0057187
GJB5	2.36065	0.0001991	FAM65A	0.84107	0.0355498		CLMN	1.92926	1.51632e-05					SMOC1	1.91081	2.83498e-07	ALOX5AP	0.579792	0.00495957
LYPD1	2.12705	2.82379e-07	TNS1	0.828809	0.0480848		STYXL1	1.7023	0.00021126					COL9A2	1.82814	3.25566e-06	C1orf162	0.616267	0.00668028
PROC	1.78054	0.000284171	KHDRBS3	0.803094	0.00462021		TRIM32	1.65244	1.38573e-05					GLB1L	2.12664	2.11547e-06	PPARG	0.680873	0.0376204
THBS4	2.10853	1.53712e-06	NRG1	0.826875	0.0304192		DYNLL1	1.42832	0.00106138					KCNH3	2.02842	3.95308e-06	TREM1	0.557968	0.0288794
CRABP2	2.13081	1.69636e-06	EPN2	0.859389	0.0180735		GLB1L	1.91349	0.000726019					TRAF3IP1	2.07345	6.42029e-05	C8orf4	0.517485	0.00690077
CHRNB4	1.40257	0.00673269	PXN	0.887336	0.0498033		C3orf34	1.86368	0.000776459					TOMM34	1.90504	7.17779e-05	ARRDC3	0.697302	0.0235991
GCNT3	2.01835	0.000204376	CBFA2T3	0.781683	0.0143466		SLC1A4	2.05658	7.83606e-05					TAGLN3	2.39386	1.80577e-05	DUSP6	0.692485	0.0447718
WNT4	1.7211	0.00356677	MYO10	0.809802	0.0396498		AMPH	1.49461	0.00877612					MARVELD3	2.08675	8.8102e-05	SLC19A1	0.688558	0.0199397
BMP7	1.57736	0.00527929	ATP8A2	0.687869	0.0048177		MED18	1.87679	0.00185349					PCSK4	2.044	2.18714e-07	S100A10	0.64009	0.0365921
WNT10A	1.50266	0.00611732	SYN2	0.723297	0.0103731		FAM83A	1.94794	0.000488002					DLX4	2.12438	3.75607e-07	AGRP	0.645377	0.0421282
LY6D	1.80687	0.00582075	NKD1	0.732823	0.0229344		DIO1	1.92323	0.00235181					NPM2	2.08304	4.22757e-06	CD274	0.398081	5.6794e-06
ABCA12	1.74793	0.000951109	JUND	0.688867	0.00132025		GLI2	1.7089	0.000661227					CELSR1	1.876	0.000265916	CLEC4A	0.588022	0.00016872
DSG3	2.09703	0.00125669	MID1IP1	0.682634	0.00186833		GPR162	1.65307	0.000659865					IQCC	1.9347	4.30953e-06	CLEC7A	0.557897	0.000994367
BNC1	2.15615	0.000782636	TMEM97	0.697755	0.00230124		GPR135	1.58477	0.00241806					LOC81691	1.87719	7.67265e-06	PDCD1LG2	0.578816	0.00579578
UPK1B	1.86161	0.00717029	MOSC1	0.688665	0.00392021		C20orf96	1.87164	0.00271253					SLC13A4	1.8242	0.000720229	POPDC3	0.674156	0.03395
AKR1B10	2.84009	0.00025435	KLF6	0.635528	0.000153197		PITPNM1	1.83283	0.000497893					MAPK15	1.83503	5.16164e-05	AQP9	0.555727	0.00739594
FUT2	2.91737	8.44651e-06	CITED2	0.755393	0.0376157		SCAMP5	1.93291	2.45296e-05					SMPD2	1.92659	0.000140653	BCL2A1	0.689809	0.0497817
CLCA4	1.83822	0.00273809	WFDC12	0.70643	0.00793702		FBXW9	1.75454	0.000532158					HSPBP1	1.66602	0.00036063	CCNE2	0.648411	0.0285232
SERPINB13	2.00452	0.0125546	ID1	0.713295	0.0104393		SSBP4	1.58728	0.00260448					PITPNM1	1.67067	0.00315873	EGR2	0.609206	0.0338608
KRT23	2.48877	0.000439424	DOT1L	0.761233	0.00381175		SYTL1	1.78106	0.00133131					C20orf96	1.99654	0.000520063	LYZ	0.454942	0.00256902
S100P	2.00209	0.00386898	MAFK	0.740023	0.00228245		FDXR	1.55706	0.00206082					FBXW9	1.95859	0.000854111	CXCR6	0.564379	0.0041708
SCRG1	3.52002	6.02613e-09	ARMC5	0.84397	0.0403963		ASTN2	1.73297	0.00214147					CLMN	1.90231	0.000801017	IFNG	0.526121	0.00523589
FNDC1	2.88798	1.80951e-07	LIM2	0.785511	0.00345886		BAI2	1.76998	0.000881668					RAET1E	1.85732	0.0017871	CCR2	0.554706	0.0171503
SFRP4	2.07826	0.000330502	RILP	0.808085	0.00581735		CACNB3	1.36927	0.0156904					GPR162	2.22241	1.70209e-05	CYP2C9	0.61251	0.0347458
EPHA3	3.17186	2.58327e-09	ZNF655	0.832671	0.0201045		TP53BP1	1.38018	0.023541					SYTL3	1.86686	6.41457e-05	THBD	0.521339	0.000283842
FMO1	2.18018	1.81689e-07	C1orf69	0.797416	0.00573981		STEAP3	2.07539	0.000158691					CHN2	1.51782	0.00178142	TMEM2	0.547046	0.00018867
C1QTNF3	1.67742	0.00215313	CMTM8	0.815708	0.030403		LOC81691	1.66127	0.00428634					DAPP1	1.44459	0.0174426	HYAL2	0.594775	0.000418967
OGN	2.02773	0.000285096	TMPRSS6	0.758142	0.00433537		C6orf142	1.91153	0.00423925					PRSS22	2.35741	3.22171e-07	BCL6B	0.599809	0.00220804
CFB	3.16795	9.53882e-11	CCIN	0.778889	0.00600342		CYP2A13	1.83543	0.00713307					B4GALT4	1.83139	3.63833e-06	EFNB2	0.550345	0.00213615
COL7A1	2.55506	2.33972e-10	CCDC42	0.782089	0.00983103		CABYR	2.35963	4.30376e-05					FUT3	1.91979	8.78031e-05	NOTCH4	0.562848	0.00022516
DFNA5	2.33839	2.7336e-09	GRID2	0.790497	0.0107698		SPOCK3	1.82485	0.000976858					CNKSR1	1.89223	5.1729e-05	C1orf198	0.653554	0.0143052
SLC2A5	2.71895	1.33678e-08	GDF5	0.827964	0.0461885		TNN	1.90636	0.0022173					EPS8L1	1.87507	7.59489e-05	EPAS1	0.660006	0.0170881
PSAT1	2.80319	3.46777e-08	SPACA4	0.838722	0.0148273		RAB26	1.66719	0.000866903					ALDH3B2	1.84	0.000149172	SASH1	0.634162	0.00931684
ADAM23	2.16659	2.59625e-10	SYP	0.819822	0.033227		PLCD4	1.38089	0.030777					SYTL1	2.26064	4.4455e-06	TAL1	0.673203	0.0312749
SULF2	2.16021	2.34622e-10	PRPH	0.724455	0.00245984		EFNA4	1.40562	0.013372					PIK3R2	1.65179	0.00309682	NRGN	0.539569	0.00423912
VWCE	2.20506	7.8467e-10	CACNG4	0.791895	0.0140079		CRYBB1	1.41447	0.0362748					SCAMP5	1.71938	0.000563366	UNC13D	0.658794	0.000514028
ABCG4	2.1925	1.45522e-07	TMIE	0.775954	0.0330746		CLDN14	1.95856	2.40658e-05					GPT2	2.29526	2.38604e-07	DPEP2	0.668827	0.0102635
ADAMTSL1	1.74405	3.59047e-06	PRTG	0.811655	0.0169615		GLIS1	1.76969	0.000779131					REEP6	2.2489	3.21095e-06	PDGFB	0.590648	0.000370504
HOXA9	1.64984	0.000110443	DCC	0.813251	0.0489326		GYG2	1.91801	0.000135865					PPP1R1A	1.96719	0.000153819	DOCK6	0.684934	0.00740191
MDK	1.86048	2.10702e-07	SLC5A10	0.733976	0.0106454		AGT	1.88197	0.000446782					C1orf89	1.89124	0.000332629	ARHGEF15	0.675722	0.008883
SCARA3	1.74581	4.25325e-07	PNMT	0.549872	0.00393725		ANKRD35	1.67711	0.000951866					GRTP1	1.67494	0.00614559	CRMP1	0.693052	0.0137076
ADRA2A	2.02649	9.98057e-07	SEC14L4	0.517493	0.000228462		CROCC	1.61878	0.00120926					SLC1A4	2.04401	0.000763208	FGD5	0.547611	2.52776e-05
PRRX2	1.85824	1.71048e-05	TIMP3	0.637032	0.0021863		WNT5B	1.62313	0.00735365					GALNT6	2.11172	0.00134056	SMAD7	0.503294	9.74516e-05
HS3ST3A1	2.41484	1.70722e-08	GLT25D2	0.731683	0.00712936		SCARA3	1.6346	0.00975883					TGM3	1.87521	0.000992536	ACE	0.578206	0.00223379
PTGIS	1.94334	1.37255e-05	HIF3A	0.663224	0.00286016		CLU	1.80866	0.00355659					STRA6	1.6263	0.0117514	ACRBP	0.651294	0.024886
STAR	2.05619	7.01191e-05	CHPT1	0.775391	0.0196383		UNC93B1	1.53614	0.00640165					KLHL14	1.91053	0.0013237	OAS1	0.580632	0.00237474
KCNG1	1.84228	3.36351e-06	MAOA	0.735671	0.0401439		ERGIC3	1.50706	0.00472811					WNT5B	1.95379	0.000994873	LYL1	0.683835	0.020516
KIRREL2	1.59613	0.00227619	ADRA1B	0.697502	0.0258489		CLSTN1	1.47397	0.00685894					KCNN3	2.00762	0.00183006	BATF2	0.573347	0.0116891
BAAT	2.50504	6.78919e-07	SLC5A9	0.336817	3.41514e-07		PTOV1	1.46769	0.00900234					RHBDL2	2.6137	2.48603e-05	CETP	0.55102	0.00225894
KLHDC8A	1.49415	0.0072446	C8B	0.387869	9.61603e-06		RUVBL2	1.88021	0.000260707					E2F8	1.92768	0.00360504	CHST1	0.652569	0.0321939
S100B	1.81751	0.00090522	C11orf9	0.321253	1.92155e-10		RUVBL1	1.68722	0.00544177					PAX9	2.31315	9.38979e-05	CCL5	0.473183	0.00290869
OGDHL	2.16116	1.80238e-05	BDNF	0.36283	2.43209e-08		PSENEN	1.57671	0.00701177					HS3ST1	2.27254	0.00114567	SPN	0.52835	0.00387224
CAPN6	1.61475	0.0105646	EMP2	0.466325	4.98369e-07		ZNF3	1.39098	0.0257223					DDIT4L	1.96221	0.0055626	ENG	0.480674	0.000985196
IGFBP5	2.64108	1.75638e-07	DAPK2	0.453754	7.99619e-07		PRMT5	1.32527	0.0345777					SLC2A1	1.83193	0.00663391	CTSW	0.616416	0.0434363
APCDD1	1.84443	4.74609e-05	SUSD2	0.455497	8.35613e-05		ZFP3	1.55282	0.00246764					CALCA	2.49866	0.0010311	GCH1	0.514778	1.68333e-05
C6orf142	2.34925	1.91909e-06	SPOCK2	0.457969	7.25221e-05		BSCL2	1.57557	0.0024769					HSD17B2	2.61536	0.00175143	LCP2	0.53663	6.32916e-05
INHBB	2.16828	1.85807e-05	CLIC3	0.463936	0.000219113		TMEM107	1.52676	0.00553871					SERPINA6	1.96329	0.00992177	BACH1	0.599641	2.21712e-05
IGFBP3	1.6968	0.000808373	TNNC1	0.32134	2.61298e-06		PTPRN2	1.41437	0.0465522					C14orf174	3.13132	0.000171758	GPR65	0.596274	0.000458988
CPXM2	1.98391	2.49599e-06	GPRC5A	0.662464	0.0284352		VILL	1.73678	0.00128286					WDR65	2.93894	0.00137668	TAP1	0.59471	0.000627421
OSR2	2.05307	1.98874e-05	CTNND2	0.389761	7.31294e-10		PPOX	1.4518	0.0236818					CLDN10	2.77503	0.0011314	GBP2	0.635517	0.000739354
SFRP1	1.74475	0.00231658	RBP2	0.434848	7.32098e-06		MKS1	1.51201	0.018222					GDA	2.76064	0.00586289	TAP2	0.569715	0.000527061
MRVI1	1.98843	2.34442e-06	DPP6	0.389055	1.32744e-05		UCHL1	1.92115	0.000402134					S100P	2.88749	0.000364502	BTN3A1	0.631343	0.00120974
MYH11	1.94421	0.000382331	CCDC48	0.492073	3.65433e-06		COL8A2	1.59902	0.00272704					RPRML	2.11823	0.00158508	FGD3	0.65722	0.00254564
PLVAP	1.89215	0.000215233	OLFML2A	0.489959	7.18962e-06		MYCN	1.55374	0.00897652					BTG4	3.18062	0.000216613	BIN2	0.638798	0.00258505
ITGA7	2.04763	2.31412e-09	FZD8	0.608879	0.000533348		DPYS	1.83854	0.00474734					RP1	2.34988	0.00243169	TRIM21	0.645351	0.00122026
TAGLN	1.79473	0.000173518	SYNPO2L	0.521899	0.000214331		BAAT	1.85056	0.00433333					VNN3	2.31725	0.0110897	HLA-E	0.725075	0.00288519
KCNMB1	1.63577	3.22177e-05	CAV3	0.602154	0.00131993		E2F8	2.20091	4.63418e-05					HS6ST2	6.04507	2.56338e-09	IFI35	0.658853	0.0014576
HSPB7	1.59057	0.00131754	CAV1	0.434364	1.28917e-06		NHS	2.10803	6.90356e-05					ZSCAN4	3.35212	0.000217421	PSMB8	0.690064	0.00337661
ALDH1B1	1.44013	0.0004919	C6orf155	0.503417	2.30424e-05		STYK1	2.07894	0.000210966					CLGN	3.44003	1.84415e-05	OSTF1	0.730957	0.00141289
MRGPRF	1.62374	0.000390261	LRRN3	0.510487	0.00112303		CENPF	2.13314	0.000148876					FSIP1	2.56576	2.54254e-05	HPS5	0.768999	0.0202528
CCDC3	1.73054	5.63739e-05	COL13A1	0.680976	0.0101258		CD38	2.19723	8.20262e-05					RNF32	2.79996	9.18487e-05	PSMB9	0.628866	0.00257638
NTF3	1.42044	0.000985756	GDF10	0.636349	0.0159238		ABP1	1.87135	0.000135878					PPM1E	2.55683	0.000124977	UBE2L6	0.706671	0.0121154
ASB2	1.572	0.00105172	MYH2	0.476889	0.00198809		GALNT6	2.0787	0.000137926					IFT74	2.27719	0.00077766	IL21R	0.605259	0.00538156
CLU	1.78683	7.28493e-05	STXBP6	0.445856	1.92944e-06		STRA6	2.03061	0.000953333					ARL6	1.83818	0.00535824	TNFSF13B	0.59183	0.00169685
GPRC5B	1.49168	0.00328694	NDRG4	0.455625	2.34105e-06		PAX9	1.80205	0.00178782					ZNF214	2.56307	0.000435465	NFKBIE	0.702039	0.0138513
LMOD1	1.53606	0.00340775	PRX	0.394543	2.34775e-06		SERPINA6	2.29996	4.07803e-05					NXF5	2.52905	0.000993689	CXorf21	0.749357	0.047779
MEOX1	2.27507	0.000209243	PCDH12	0.550925	0.000401979		RGS17	2.07632	8.50415e-05					PPP1R14C	3.24507	2.15501e-08	CD44	0.646316	0.000395703
GABBR2	2.881	2.02956e-05	GATA2	0.60078	0.00210261		ABCD2	1.61489	0.00236015					LRRC56	2.97577	2.1953e-08	LEPRE1	0.754806	0.0427607
TTR	1.7321	0.0216154	SH2D3C	0.610235	0.000996787		TRIM55	1.59378	0.00337869					KIF9	3.05069	1.52552e-07	PTPRE	0.700216	0.0152227
NPTX2	3.16649	8.26059e-08	EGFL7	0.626671	0.00110283		SLC2A1	2.02188	0.000140571					GPR172B	3.0641	6.65874e-09	IFNGR2	0.730966	0.00189693
BDKRB2	2.35881	7.12139e-06	ROBO4	0.582349	0.000266909		PFKP	1.77075	0.000409418					FA2H	2.84111	1.80931e-07	C6orf150	0.683523	0.00337658
CDH2	2.8789	2.03261e-08	FOXF1	0.653487	0.0170909		TNFRSF21	1.68096	0.000796718					CRISPLD1	3.40788	2.26642e-07	PPARD	0.776823	0.0154684
MMP11	3.34604	2.3966e-08	NPR3	0.571655	0.00546996		ADAM23	1.64373	0.00145441					TRIM2	2.44282	2.5632e-07	MAD2L2	0.77838	0.0279014
BOC	2.10955	5.64039e-08	HYAL1	0.46741	2.71334e-06		SLC35F2	1.4763	0.00294851					FZD3	2.65937	1.82407e-06	ARHGAP25	0.686375	0.0019506
DNM1	2.02662	1.84357e-07	HPCAL1	0.598818	0.00066202		PTHLH	1.4251	0.00760401					PRSS12	3.31888	7.23285e-07	RAC2	0.760919	0.0311479
ROR2	2.1209	7.93195e-09	SLCO2A1	0.597169	0.00281357		PPAPDC1B	1.50885	0.0140026					FLJ40852	3.09596	2.81936e-06	ARHGAP9	0.72796	0.0352719
GLI2	1.75672	1.58203e-06	CD300LG	0.483439	0.000561786		SYTL3	1.51251	0.0201507					BTC	2.47159	2.88529e-06	ADAM19	0.713354	0.0157871
ISLR	1.80882	1.42686e-06	AFF3	0.573126	0.00359955		COL7A1	2.34418	2.45266e-06					C8orf34	2.95896	1.35381e-07	PIK3CG	0.621355	0.0092352
MXRA8	1.6497	8.12723e-06	RETN	0.481536	0.000352919		TPBG	1.79213	1.14148e-05					MLF1	2.81036	2.45102e-06	RASSF4	0.665147	0.0202456
IGFBP4	2.26096	6.17838e-06	AGRP	0.556157	0.00101302		CPNE5	2.03255	2.01195e-05					C10orf57	2.25298	6.89125e-07	SLC15A3	0.565453	0.000669956
MMP2	2.56225	1.72202e-06	ABCC13	0.590767	0.00022949		VWCE	1.87234	0.000642802					UFC1	2.21103	7.11675e-07	APBB1IP	0.683724	0.00747155
PODN	2.08328	4.03042e-06	DPCR1	0.582325	0.0024593		ROR2	2.04585	1.11182e-05					C21orf59	2.35047	1.32144e-06	PPM1M	0.678655	0.0154625
FBLN1	2.04507	3.24501e-05	TMC7	0.689197	0.0113631		FAM20C	1.7644	7.60978e-05					TUSC3	2.13021	1.41966e-05	NR1H3	0.722259	0.0303664
CCL21	2.16378	2.00445e-06	DNM3	0.573984	2.93878e-05		LYPD1	2.02536	2.28507e-05					LZTFL1	2.29595	1.6089e-05	PLEKHO1	0.742703	0.0361425
PLTP	2.38946	3.2198e-07	HMGCS1	0.579639	4.86926e-05		EPHB2	1.70761	0.000161464					NME7	2.3554	1.74655e-05	IL10RA	0.653351	0.00370995
STAB1	1.75865	2.8148e-05	C15orf5	0.72482	0.0258936		ITGA7	1.86321	0.000155803					LRRC49	2.38512	2.86423e-05	DOCK2	0.685782	0.0162397
NEURL2	1.80117	2.87061e-05	CREB5	0.69134	0.00771479		CPT1C	1.59423	0.00172164					TSPAN6	2.6792	6.96568e-07	ARHGAP30	0.671741	0.00969918
SERPINF1	2.97347	1.44821e-12	PHLDB2	0.748362	0.0254623		LOX	1.96673	0.000150102					RUVBL1	2.31201	4.71574e-05	IRF8	0.695729	0.0306146
PTGFRN	2.32542	3.62406e-12	RAPGEF4	0.713657	0.0335701		SPAG4	1.88142	0.00101328					WDR35	2.17625	0.000112762	TTYH2	0.68175	0.0249719
MAGED4	2.5927	1.11483e-11	ZNF597	0.610471	0.000149074		LOXL1	1.96937	3.2915e-05					CDS1	2.93861	2.41363e-05	KLRB1	0.51874	0.000515405
FHL2	2.7946	3.02836e-12	HOMER1	0.662536	0.000657498		C1R	1.53563	0.00150891					TMEM45B	2.33474	2.06342e-05	CST7	0.560463	0.00237735
PDLIM4	2.48915	3.58126e-10	KIF13A	0.705277	0.00112395		CLEC11A	1.94059	7.82155e-05					TMC5	2.68182	3.49934e-05	RASGRP1	0.464139	6.73511e-05
NGFR	2.90465	4.34757e-08	SH3RF1	0.777243	0.0166598		ITGA11	1.66855	0.0013076					ENPP5	3.26963	4.06116e-06	PLA2G4C	0.582292	0.000933932
SYT12	2.15047	2.33312e-06	STK17A	0.77791	0.0205597		LRRC4C	1.78673	0.000647138					C11orf52	2.6581	6.14323e-06	CD2	0.60564	0.00167275
CDKN2A	1.81346	3.2387e-05	CD55	0.55669	7.24953e-05		SMO	1.61003	0.00116562					IL20RA	2.51754	4.07251e-05	DACT1	0.712982	0.0282789
KCNN4	2.31333	3.37773e-07	PIGA	0.565825	0.000217004		TXNDC5	1.55941	0.00221476					GRAMD1C	2.53688	9.89882e-05	NRN1	0.697311	0.0199685
ANPEP	1.65872	0.00137564	PTP4A1	0.75436	0.0248396		PRDX4	1.51621	0.000405203					C2orf15	2.18771	1.32802e-06	C1orf54	0.749908	0.0191776
MFAP2	2.27768	1.88809e-05	ZNF24	0.717143	0.0257568		C6orf129	1.35256	0.0185582					TMEM17	2.53145	3.89445e-06	TBX21	0.753588	0.0369623
CPZ	1.95647	0.000100967	F3	0.660889	0.00242515		C17orf58	1.6761	0.000640856					SCIN	2.12256	0.00134778	CD96	0.680037	0.0119296
PTGER1	1.49917	0.017259	ZNF165	0.688748	0.00819896		TDP1	1.57333	8.61862e-06					TNNT3	2.30455	2.54991e-07	CD3G	0.672228	0.0122051
KCNE4	1.7088	0.00185825	SOCS2	0.727318	0.0262226		KCTD11	1.49414	0.000840421					TUB	2.29778	2.24463e-08	GPR174	0.709685	0.0450861
GDF15	1.73858	0.00171024	ERRFI1	0.734101	0.0353651		ETV6	1.47439	3.61557e-05					ASTN2	2.2938	1.17858e-07	ITGAL	0.533383	0.00257652
IGFBP2	3.23238	3.41736e-13	RGS16	0.602255	0.00295097		TRADD	1.31892	0.00639788					PPOX	2.14529	1.72348e-06	RTN1	0.548832	0.00291828
ACCN2	2.43422	1.94455e-09	PTGS2	0.631328	0.017613		GEMIN6	1.36178	0.00126678					GYG2	2.48395	1.396e-06	P2RX7	0.564277	0.00579295
GLB1L	2.20943	7.13745e-08	STC1	0.638984	0.0145949		PPIL1	1.33284	0.00256					CCDC24	2.5219	1.31512e-08	CD14	0.589544	0.00473829
GALNT6	2.35671	1.55398e-07	HMGCS2	0.392324	1.02554e-07		SLC13A2	1.38721	0.00488025					STK36	2.29299	1.16739e-06	PIK3AP1	0.598418	0.0141633
C20orf96	1.84709	0.000138579	HOXD1	0.597699	0.000886791		KIAA1609	1.31057	0.00359009					KIAA0556	2.41244	9.00276e-06	GPR68	0.603641	0.0131193
PAQR4	1.76091	6.02407e-05	AMBP	0.626583	0.000798968		LARS2	1.29396	0.0231857					PTPN3	2.17192	7.83304e-06	IL2RB	0.624244	0.0182683
NTN1	1.49956	0.000786749	GOLT1A	0.627186	0.00183905		BTBD11	1.48322	0.00681595					BBS1	1.95117	9.7196e-07	FSCN1	0.596543	0.00801338
PEX6	1.55497	0.00253863	UPK2	0.635142	0.00315384		NAV1	1.4742	0.00761626					EPHX2	1.89109	3.86444e-05	BANK1	0.636971	0.0170988
FBXO32	2.22423	2.22141e-06	CYP17A1	0.671882	0.0133731		NDE1	1.39541	0.00923175					KIF3B	1.76146	0.000192286	TNFRSF1B	0.610539	0.00240309
MRAP	2.19619	8.84446e-06	MGC42105	0.564433	0.000180056		ELK3	1.38674	0.0123872					COQ10A	1.73076	8.15453e-06	CORO1A	0.584025	0.00606439
AGT	2.123	1.3744e-07	KCNS1	0.70711	0.0353242		H2AFY2	1.64962	5.11657e-06					TP53BP1	1.90824	1.76682e-05	CD5	0.709343	0.0240011
RAMP1	1.9423	3.4784e-06	KCNG3	0.634475	4.11981e-06		PDIA4	1.58251	1.09607e-05					PHKA1	1.9356	0.000140301	CD6	0.692197	0.033075
PHYHIP	1.76386	0.00106021	CD58	0.74457	0.00509029		PAK1	1.61684	0.000231379					MORN1	2.38196	3.77355e-06	ITK	0.610635	0.0131537
GFRA1	1.5	0.00605786	STX12	0.806555	0.0135494		GMDS	1.61967	0.000245535					IFT140	2.07389	0.000113526	IRAK2	0.639279	0.0243436
CABYR	2.79513	5.23462e-15	ANXA1	0.81525	0.0418483		CHAF1B	1.40338	0.00265788					MAPRE3	2.10361	0.000309562	DICER1	0.599131	0.00374942
RNF175	1.8503	1.74813e-07	EYA3	0.808885	0.0438466		PC	1.57616	0.000171476					ALDH3B1	2.02774	0.000610475	ARL4C	0.596105	0.0131358
SALL4	2.07364	2.7514e-07	MAGI1	0.72338	0.00739438		CAPN5	1.41609	0.00192599					C9orf68	2.2103	3.4126e-05	RORA	0.698331	0.0198887
NPAS2	1.73292	6.24886e-05	CDKL5	0.742892	0.0059059		GALNS	1.60355	0.000774764					RPS6KA6	2.03654	2.26444e-05	RPL10	0.699227	0.0128909
LAMA1	2.02044	6.19681e-06	UCP3	0.822717	0.0426975		MAST2	1.39734	0.00197915					CDRT4	1.82433	0.000103384	EYA3	0.750257	0.0220024
DOCK5	1.47013	0.00259	TSPYL2	0.783158	0.0247295		CCHCR1	1.33755	0.0102619					AKAP6	2.05958	4.0312e-07	PRTG	0.765035	0.0314206
CYP19A1	2.15106	1.29589e-05	GNAT1	0.854902	0.0486553		CYBASC3	1.62957	0.000269875					C9orf93	1.85173	4.85347e-05	HLA-DMA	0.766901	0.0363012
SH3PXD2B	2.15925	3.15435e-09	RPS6KL1	0.796908	0.0290817		SNRPA	1.3791	0.00278339					KIF3A	1.92411	0.000110921	ACTR2	0.686032	0.000160981
SRPX2	1.87561	1.06208e-05	PRAC	0.803337	0.0419997		TRERF1	1.56568	0.00125077					RFX3	1.91305	0.000616307	RAP1B	0.680933	1.85227e-05
BASP1	1.5002	0.00160203	GHRHR	0.733525	0.0179208		CXXC5	1.60041	0.000408335					USP2	1.78769	0.000121143	IFIT5	0.682249	0.000693526
MMP14	1.7872	9.30725e-05	LRRC19	0.734309	0.035261		ATP8B2	1.38454	0.00251239					NOX1	1.6117	0.000876361	RAP2A	0.601818	5.7786e-05
C1QTNF6	1.44511	0.00567565	S100A3	0.547284	0.000197519		ITGB5	1.43551	0.00378056					DNAJC12	2.55875	9.24626e-06	AP1S2	0.702085	0.00470903
GTSE1	1.52258	0.00176184	DLL4	0.640196	0.0102328		CHD4	1.37665	0.00510413					C9orf45	2.57931	4.49269e-05	USP25	0.588373	0.000227761
ITPKA	1.37373	0.010001	SOX7	0.611506	0.00683971		CCNI	1.28953	0.00905309					SLC6A16	1.84881	0.0024153	GMFB	0.669002	0.000173976
CTSB	1.87141	9.4177e-07	LRRC32	0.702834	0.0493362		TBL1X	1.34124	0.0117488					ABCA5	1.73398	0.000489097	B3GNT1	0.744289	0.0309548
CDYL2	1.62152	2.59406e-06	EMR3	0.595796	0.00231584		C4orf14	1.35117	0.00298655					AKAP9	1.5747	0.0100663	OSBPL11	0.662639	0.00280177
NPM3	1.59094	2.80233e-06	TM4SF4	0.688451	0.021927		GPX4	1.28739	0.0247635					FOXP2	1.77163	0.00762903	RP2	0.724265	0.00909604
SHOX2	1.67883	1.02737e-06	GRRP1	0.697316	0.00667499		MRPL38	1.29033	0.00333295					IL22RA1	1.91045	0.0011456	GNA13	0.650066	0.000107568
SRD5A1	1.6736	1.10179e-07	BMP2	0.525356	5.94074e-05		AVEN	1.21522	0.00796777					ABCC2	1.89483	0.00188452	LAP3	0.637382	0.000175167
PMFBP1	1.61194	2.04909e-05	CD83	0.66867	0.00434787		C11orf48	1.26404	0.0110948					GPR115	1.89852	0.00365148	TMED5	0.706576	0.00473904
MRO	1.84295	1.20489e-07	TM4SF1	0.675844	0.00878402		BRP44	1.24559	0.0332492					TTC12	2.58866	9.12245e-07	SDCBP	0.719055	0.00450922
C1orf135	1.66068	3.78687e-05	LDLR	0.637296	0.00372095		COX6B1	1.4163	0.00355494					IL5RA	2.23902	2.43126e-06	ARL5A	0.812738	0.046602
CRYBB1	1.51551	0.000348509	SDC4	0.754386	0.0443191		SERF2	1.24314	0.0194359					ZNF19	2.29931	0.000214162	RAP2C	0.731082	0.020147
SLAMF8	1.87895	7.04649e-06	TNFRSF12A	0.705809	0.0199808		C18orf10	1.2976	0.00969667					TMPRSS3	2.42916	0.000334388	TRPC3	0.631419	0.000546199
CD72	1.76737	4.38691e-05	TMEM88	0.596255	0.000196491		FBL	1.28865	0.0128093					C14orf79	2.0847	0.00076673	GNGT2	0.739445	0.00247845
ESCO2	1.85988	0.000244603	DUSP6	0.675829	0.00239975		PGPEP1	1.37177	0.002523					CYP2C8	2.32671	0.000250033	FGL1	0.764404	0.0282449
KEL	1.52796	0.00352943	TRIB1	0.725359	0.0166597		TTC9C	1.33985	0.00966461					IFT88	2.35699	1.68107e-05	STRN3	0.729502	0.039321
UBE2T	1.76298	6.55613e-08	GABARAPL1	0.770728	0.00678448		SLC7A6OS	1.22969	0.0178221					WDR19	2.22176	9.42678e-05	WARS	0.491618	2.52139e-06
OIP5	1.50577	7.69038e-05	ETS2	0.771382	0.0188958		C19orf12	1.1598	0.0262349					CYB5D1	2.16531	0.000110542	TNS3	0.570376	0.00016804
PLK1	1.63282	8.22626e-06	NDEL1	0.812411	0.0379604		CALM3	1.32323	0.0228844					SPATA6	2.03347	0.000481057	CCRL2	0.530225	0.000108471
CDT1	1.70205	4.13764e-05	INPP1	0.775146	0.0122902		RPS19	1.18818	0.0209188					CSPP1	1.87054	0.0029973	RALA	0.520563	5.38177e-06
FAM64A	1.54949	0.0017439	TES	0.794587	0.0122967		RPL23A	1.19078	0.0432568					ERBB4	2.54459	0.000860066	NETO2	0.538436	0.000247965
RAD54L	1.72709	5.52851e-05	TSC22D2	0.798128	0.0181101		COL16A1	1.4639	0.00150614					CDON	1.99487	0.00117145	PAG1	0.537076	0.000149008
CDC25C	1.66808	0.000712773	TP53BP2	0.787037	0.018266		STMN3	1.48036	0.00151917					MAP3K13	1.94238	0.00257674	PTPN12	0.57809	0.000185349
BIRC5	1.91354	1.15817e-05	SERPINB1	0.798551	0.0314027		FANCG	1.36137	0.00959886					IRX3	2.30201	0.00161185	NR3C1	0.666979	0.000226291
CCNB1	1.77712	6.47342e-07	ODC1	0.787523	0.00436791		CHRD	1.31289	0.00770853					GIPC2	1.68862	0.0123865	RAD21	0.745683	0.00463955
KIF4A	1.86376	1.90646e-06	PTPN1	0.806703	0.037815		IGFBP7	1.4426	5.77728e-05					ALDH1A1	2.05071	2.9011e-06	PPM1D	0.738009	0.00481872
TK1	1.53104	0.000127591	TUBB6	0.817591	0.0324161		MIF	1.33715	0.00259999					GFM2	1.82747	1.12052e-05	CARD6	0.726033	0.00387022
PKMYT1	1.46457	0.00024816	ETS1	0.743183	0.0200557		REPIN1	1.3395	0.0010632					MRPS31	1.74738	8.83688e-05	EXOC6	0.730827	0.00858201
E2F2	1.51044	0.000602223	ICAM4	0.584668	0.00216067		PIGT	1.36043	0.00182019					MNAT1	1.68353	4.77225e-05	TRIM24	0.754936	0.0247959
CDCA8	1.55924	8.91414e-05	ICAM1	0.629705	0.0117637		DTYMK	1.31294	0.00594234					WDR5B	1.95117	0.000258504	C10orf119	0.81348	0.0312817
CDCA5	1.54836	0.000754208	FAM107A	0.673384	0.0171938		TCFL5	1.31814	0.00186857					C15orf34	1.91971	1.70054e-05	CCNJ	0.799114	0.0349448
TROAP	1.5634	0.000350936	SOX17	0.753187	0.0498716		ARID1B	1.23623	0.011855					ZNF561	1.43366	0.0025805	MX1	0.711315	0.0212378
C16orf59	1.62482	0.000256391	KLRF1	0.523345	0.000707622		CTBP2	1.20454	0.0231894					MDM1	2.10159	0.000483351	FLI1	0.557948	8.1188e-06
CDC25A	1.51925	0.00154354	SH2D1B	0.604532	0.00797646		C1orf50	1.17331	0.0457808					WDR60	1.70227	0.000603051	ITM2A	0.557528	2.87548e-05
CDCA3	1.59747	0.00130695	NCR1	0.636063	0.0115212		PPP1R16A	1.39498	0.00810276					C9orf6	1.72156	0.00083245	S100A4	0.607076	2.10539e-05
MYBL2	1.56265	0.000553567	RASIP1	0.598342	2.31651e-05		SPON2	1.44804	0.0113321					BBS4	1.61833	0.000422118	MFNG	0.608486	0.000180632
CDC20	1.58219	2.72012e-05	ICAM2	0.708516	0.00543342		C14orf37	1.68018	0.00102745					CEP110	1.6782	0.00283096	SH3BP5	0.626491	0.0008802
ASF1B	1.35936	0.00298336	LMCD1	0.687953	0.0041446		RLN2	1.40394	0.0333763					GCC2	1.47547	0.0240031	PCTP	0.707734	0.00362663
ESPL1	1.27522	0.0237687	ASRGL1	0.68023	0.00625573		PARS2	1.62271	0.0010363					NT5DC1	1.60758	0.00279777	LSM6	0.784116	0.0162225
PKP1	1.59453	0.00353315	ERG	0.637916	0.000726899		CIDEB	1.60426	0.00377886					OMA1	1.5228	0.00533623	MAF	0.798452	0.0225499
IL1F9	1.40152	0.0321544	EFNB2	0.694401	0.00502776		TRIM68	1.45436	0.00860959					NEK1	1.61298	0.00399539	HEBP1	0.771039	0.0244413
PPAPDC1A	1.91332	0.000107212	PAPSS2	0.639715	0.00260416		ACVR2B	1.41196	0.0268105					C14orf135	1.39894	0.0205791	GRPEL2	0.739904	0.020062
LOXL2	1.73478	7.34841e-05	EPAS1	0.666701	0.000221962		NPAS3	1.5116	0.0060938					CCDC41	1.58345	0.00448109	DNAJB14	0.805446	0.0348638
TNC	1.82162	0.000472387	SH3BP5	0.788944	0.0176649		ZNF691	1.39032	0.0308551					PCM1	1.47937	0.0205899	CLIC4	0.677427	0.00054864
FRMD5	2.11989	4.70437e-09	ARHGEF10	0.703323	0.00311729		SHOX2	1.67202	0.000761169					CEP290	1.45424	0.0189765	PRKD3	0.72619	0.00561122
RAB7B	1.51827	0.000377223	GPR4	0.731817	0.0159627		SSPN	1.73122	0.000899136					ALDH5A1	1.64929	0.000387453	FCHSD2	0.757924	0.000717603
ABCC3	1.70383	3.85493e-05	TMEM2	0.757405	0.0422721		SCAND2	1.41992	0.024268					PCBD2	1.53919	0.0061865	OSBPL8	0.736387	0.00309819
CKM	1.88508	2.78684e-06	VEGFC	0.759974	0.0408601		MRPS25	1.2561	0.0467529					C1orf25	1.71007	0.00233494	PJA2	0.816331	0.0387387
TGFBI	1.70567	3.98716e-05	POPDC3	0.6923	0.0105163		ENC1	1.47961	0.00958662					THAP10	1.63176	0.00277035	PKNOX2	0.73673	0.0292787
COL8A2	1.72564	4.90913e-06	ACRBP	0.745394	0.0425265		SESN3	1.45168	0.0179016					ALMS1	1.73085	0.000906918	FRMD4A	0.648536	0.00211292
LMNB2	1.44393	0.000992541	DAO	0.561381	4.61386e-05		ADORA3	1.45801	0.0130438					ZNF606	1.76352	0.00231345	GJC1	0.734284	0.0498576
ANXA10	1.57188	0.000755354	C8A	0.702939	0.00773192		PLEK2	1.74744	5.73424e-06					SSX2IP	1.57163	0.0122614	SCARF1	0.558874	7.15355e-07
BTN1A1	1.34716	0.023253	SAG	0.793596	0.0157036		PPP2R2B	1.58897	8.31095e-05					NEK4	1.52114	0.00242844	VAMP5	0.537531	2.7038e-06
GAL	1.7099	0.00532309	ADRA1A	0.778138	0.0489153		C9orf40	1.32617	0.00117158					ZNF180	1.47177	0.00738599	NOVA2	0.654085	0.000178428
CHI3L1	1.86493	0.0126945	TUBB1	0.560298	0.0129748		SRD5A1	1.46034	0.00149085					AGPAT5	1.35429	0.0245641	MBNL3	0.729613	0.0207637
F2RL2	3.63635	1.1954e-09	CLEC1B	0.583273	0.0149947		ELOVL4	1.63123	4.89732e-05					POLI	1.39126	0.0359604	SNN	0.779014	0.0223258
SCG2	3.00592	2.30194e-08	ALOX12	0.611719	0.0208554		CDC20	1.53451	0.00227853					ZNF396	1.97048	0.000199886	PPAP2B	0.720585	0.00482365
ARNTL2	2.48662	4.38068e-09	IL13	0.425935	0.000277849		STARD5	1.61536	0.00131934					PTPRN2	1.99022	0.000333906	PRKAR2B	0.777313	0.0212732
FRMD6	2.35276	4.25046e-08	SLC6A14	0.542333	0.00518657		DGKA	1.4986	0.0044974					ZNF287	1.56808	0.00628739	FAM43A	0.7087	0.0186928
PRRX1	2.55815	1.39538e-07	RND1	0.504446	0.0107631		BCL11A	1.64864	0.00314149					SEMA3C	1.55038	0.00994445	BNIP2	0.669572	0.000992401
FAP	2.4227	7.94147e-05	FOSB	0.313915	0.00235227		RNF175	1.6974	0.000967108					COL21A1	1.56454	0.0197636	FN1	0.669746	0.00267802
KIAA1199	2.86042	1.50725e-06					SNX9	1.50972	0.00213544					SCN4B	1.4191	0.0419125	LRRC8C	0.715536	0.00353923
COL1A2	3.51679	9.33474e-10					SYNJ2	1.55825	0.00756969					FLJ33360	1.6904	0.00377625	DOCK11	0.708258	0.00740733
THY1	3.16892	2.53586e-09					TMEM117	1.84694	8.65393e-06					KLHL6	1.6867	0.0163193	ZDHHC14	0.636354	0.00129914
MXRA5	2.62531	2.5662e-06					LEF1	1.84553	1.25553e-05					PSD3	1.71199	0.00351543	MAP3K11	0.63631	0.00155169
ADAM12	2.71539	2.81976e-07					NUDT11	1.62147	0.00161365					DIXDC1	1.55508	0.00926896	PITPNC1	0.727604	0.00453345
MCHR1	2.1329	6.07104e-05					FGF13	1.53794	0.000449417					ZKSCAN1	1.56029	0.0126893	STAT5B	0.696062	0.00718246
DPYSL4	1.86963	0.000110036					ZNF264	1.50757	0.000657473					DZIP1	1.47234	0.0215582	PEA15	0.663203	0.000174514
LRRC15	2.05943	0.000181631					ZNF490	1.39841	0.00446913					HGD	1.91361	0.000838641	CMTM3	0.715093	0.00177776
DOK5	2.05756	1.8237e-08					ATIC	1.26329	0.00859198					DNAL4	1.71635	0.00117714	CREB1	0.810073	0.0115037
UCHL1	2.15305	3.40604e-08					SPCS1	1.27043	0.0178095					EPB49	1.55097	0.0152877	SYT11	0.749771	0.00934733
KDELR3	1.94295	1.20512e-08					C15orf41	1.27317	0.0419286					TTC22	1.64599	0.0071673	SRP72	0.804103	0.0281168
MLLT11	1.56553	3.48636e-05					DARS2	1.3826	0.0111485					DMGDH	1.54382	0.028065	TGFBR1	0.745091	0.016026
COL5A1	2.37343	7.62674e-07					KIAA0586	1.27696	0.0418811					METTL7A	1.68379	0.000170885	CBL	0.65588	0.00165598
CD248	2.01456	3.04458e-05					SLC25A12	1.30668	0.046516					ZNF415	1.61625	0.00773	MEF2A	0.670639	0.0026719
OLFML2B	1.93885	8.04445e-08					AMPD3	1.91553	1.40403e-05					KIAA1370	1.48982	0.0097633	LNPEP	0.663418	0.00141052
FKBP10	2.02202	8.29633e-08					GCNT1	1.61992	0.000939472					NAV2	1.42573	0.0321614	HOOK3	0.707167	0.00424247
ECM1	1.62855	3.45793e-05					CCNB1	1.73407	9.76688e-05					ING5	1.34214	0.0342765	EPB41L2	0.639187	0.000654075
CPT1C	1.75116	5.98212e-06					WIPI1	1.44718	0.000890051					CYP39A1	1.62436	0.015078	MAPRE2	0.675869	0.000741437
CLEC11A	1.91684	1.71398e-06					ACVR1	1.39023	0.000803483					RNASE4	1.46547	0.0411915	PLAGL1	0.685472	0.0013589
EMILIN1	1.90818	4.14923e-05					TMCO3	1.3559	0.00121213					SRI	2.19436	3.13359e-06	STK4	0.626103	0.00258426
PCOLCE	1.88071	0.000106725					XPR1	1.41422	0.0122516					HMGN3	1.92518	1.00754e-06	BICD1	0.698856	0.0193181
KDELC1	1.70403	4.48335e-06					STIL	1.40859	0.00542201					PRDX5	1.99753	4.5758e-05	ADCY4	0.666231	0.000556976
CHN1	1.54642	0.000777695					AZIN1	1.54954	0.00077278					CPEB1	2.18614	8.95891e-09	BACH2	0.689392	0.00284392
NID2	1.67275	0.000335428					UGDH	1.47207	0.00208666					CREB3L4	2.01997	8.723e-07	EHD3	0.678736	0.0165573
FKBP14	1.65043	0.000179561					SMARCC1	1.27775	0.00545189					ST6GALNAC2	2.05943	1.11844e-05	SNRK	0.7279	0.00996283
FAM38B	1.75979	0.00094968					UBQLN2	1.28599	0.0125303					TMEM40	1.86403	0.000288825	KBTBD2	0.767386	0.0101776
SPARC	1.41159	0.0316261					ACTR3B	1.28404	0.0121874					GRAMD3	2.28047	5.46187e-08	CTTNBP2NL	0.787315	0.0130866
C20orf103	2.00055	4.85403e-06					UBE2H	1.25466	0.0180367					GSTO2	2.25085	3.0664e-06	SIPA1L2	0.76678	0.0179486
EGFL6	1.48878	0.0108116					ZNF587	1.35616	0.0364238					SLPI	1.69852	0.00018895	DYSF	0.746228	0.0237195
C15orf27	1.67433	4.77439e-05					MPZL1	1.3314	0.000330771					LRIG1	2.18575	5.4141e-06	TEAD4	0.570734	9.59708e-05
RASSF4	1.48625	0.00410983					GPI	1.44229	0.000353257					TMEM61	2.1196	5.773e-06	CDR2L	0.667164	0.000703914
ENC1	1.60285	0.000339756					DERL1	1.21073	0.0442766					RALGPS1	2.1945	1.19948e-05	SLC27A3	0.628245	0.00106159
C5orf13	1.35619	0.027334					SCPEP1	1.44062	0.00492457					DDR1	2.3041	8.73405e-07	PVR	0.670646	0.00708469
ANLN	2.48443	2.3194e-05					CSTB	1.30221	0.0299549					PERP	2.48062	9.31839e-06	TMBIM1	0.738903	0.0133537
RRM2	2.20206	5.92247e-06					C10orf58	1.44223	0.00128456					GRHL2	2.10024	0.000140256	FADS3	0.616389	0.000270302
TOP2A	2.54215	3.60241e-07					RNF130	1.34757	0.000275567					HHAT	2.12543	6.6996e-07	BMP1	0.752921	0.0339208
MELK	2.19349	7.86626e-07					DYM	1.24863	0.0177452					LRBA	1.8856	1.2363e-05	RHOF	0.766722	0.0191675
BUB1B	1.92637	5.33916e-06					GTF3A	1.22091	0.0379534					CMTM4	1.86071	6.44452e-05	FHOD1	0.790138	0.0477357
KIF11	1.94021	2.99262e-05					C12orf32	1.35257	0.0013577					ANKRD5	1.99015	0.000121329	FYN	0.640549	0.000152538
PBK	2.00781	0.000166909					FECH	1.2428	0.0156765					ZNF473	1.61404	0.000546919	JAM3	0.724135	0.00206372
KIF20A	2.24267	2.08374e-05					HIBADH	1.34227	0.0106893					CLDN7	1.65633	0.00180077	STARD8	0.627116	1.09302e-05
TPX2	1.92377	2.26604e-05					TFB1M	1.27698	0.0110599					RAB11FIP4	2.07152	2.19501e-05	TNS1	0.760638	0.00901473
FOXM1	1.87041	0.000174137					TMEM69	1.27817	0.0144619					F2RL1	1.74916	0.00217575	FAM65A	0.751241	0.00206837
CENPA	1.93833	7.40266e-05					KARS	1.34897	0.00207834					C19orf21	1.78794	0.0033539	PHLDB1	0.742271	0.00442414
EXO1	1.90507	1.53125e-05					RNF34	1.2106	0.0480821					BAIAP2L1	2.00879	0.00227469	DCHS1	0.708225	0.00337708
AURKA	1.41454	0.00736476					TMLHE	1.29398	0.0118061					LRG1	1.5506	0.0353369	TSPAN4	0.769472	0.026167
MKI67	1.60587	0.00456296					PDIA6	1.27453	0.00476412					ADORA2B	2.11372	1.2638e-06	FAM38A	0.717529	0.00899248
UHRF1	1.89635	4.1235e-06					MRPL44	1.21261	0.0070663					KCNK1	1.8251	0.000156851	RBMS2	0.791685	0.0211804
ZWINT	1.7364	0.000111076					PSMA5	1.20732	0.02533					DUOX2	1.87808	0.000483032	MYH9	0.777393	0.0151347
CCNB2	1.94181	6.7465e-06					NAGA	1.27461	0.0265889					C21orf63	2.03512	0.000560329	TSPAN9	0.740418	0.0310544
CEP55	2.14922	8.94913e-06					SLC39A9	1.1916	0.0344571					WEE1	1.6032	0.00781588	ITGB1	0.745778	0.00382479
KIAA0101	1.72915	0.000398471					C9orf64	1.20393	0.0369442					SPAG1	2.06582	0.00944024	KIDINS220	0.703884	0.00459822
MND1	1.84349	1.01578e-06					SH3PXD2A	1.41995	0.00014314					AGBL4	3.3046	1.14019e-06	KIAA0355	0.767034	0.0207041
DEPDC1B	1.60532	0.00122085					DNMT3A	1.21712	0.00832092					RFX2	2.5771	8.54458e-06	PRKCH	0.782361	0.00314897
MCM10	1.45011	0.00256132					FBXO22	1.17463	0.0367698					LRRC4	2.3402	0.000398897	CLDND1	0.856014	0.0176179
CDC6	1.88618	4.12043e-07					MRPS33	1.35055	0.0137416					CA8	1.72092	0.038709	TMEM22	0.799024	0.0316356
CHEK1	1.96242	8.27653e-07					C14orf2	1.28376	0.0203451					FRK	1.8278	0.0014573	TUBB6	0.754361	0.00609997
CENPF	1.91778	3.3029e-06					ATP6V1E2	1.23693	0.035387					PLS1	1.72366	0.00937068	PSMD12	0.792613	0.00940678
POLQ	1.64167	4.76832e-05					SEC24D	1.61318	0.000255012					MAP7	1.42458	0.0244669	STX12	0.819958	0.0338371
C12orf48	1.66523	0.000150819					RCN1	1.33816	0.00673257					CFTR	1.83533	0.00274663	KLF11	0.712308	0.00802668
RAD51AP1	1.69707	0.000855938					FAHD1	1.23033	0.0183851					CACHD1	1.51777	0.0152586	PTRF	0.82881	0.0276475
CENPE	1.61287	0.00158431					DUSP11	1.16336	0.0380732					SHMT1	1.42328	0.0173208	EHD2	0.79385	0.0490693
KIF15	1.48064	0.00218955					GDI2	1.2582	0.0287752					DHX40	1.6996	0.00218657	KIAA1274	0.716828	0.00822285
CDKN3	1.88316	2.94046e-05					C20orf30	1.20527	0.0355801					MYEF2	1.74631	0.0052064	PLEKHG1	0.795189	0.0359178
NUSAP1	1.74303	0.000276573					C5orf15	1.37857	0.00367016					ZNF334	1.70964	0.00369008	TNFAIP1	0.792794	0.0294893
HMMR	2.02958	3.29371e-05					NSF	1.32051	0.0118472					AHI1	1.37864	0.0401354	WWC3	0.78073	0.0360173
ASPM	1.94169	0.000269473					TMEM48	1.34637	0.0180611					IFT80	1.83785	0.00211743	CPEB2	0.603118	0.00328332
BUB1	1.52009	0.00855077					COG5	1.28806	0.0302754					RPGR	1.58399	0.00977546	KIAA1586	0.652769	0.00454307
SHCBP1	1.64507	0.00356					MDH1	1.29815	0.0472845					PLAC8	1.44265	0.0472909	MCOLN3	0.656187	0.0148522
POSTN	5.58936	2.05482e-11					PAICS	1.3467	0.00779558					ZNF23	1.57377	0.0248402	GUCA2A	0.686509	0.0231106
COL15A1	4.13976	6.07414e-14					GART	1.34221	0.0120449					ZNF165	1.41735	0.030164	RAB8B	0.655729	0.000718784
ASPN	3.3638	1.52278e-10					WDR12	1.30547	0.0414488					C1orf172	1.91078	8.60374e-06	EPS15	0.701041	0.00336255
SULF1	3.63222	1.77689e-12					LGALS8	1.32022	0.0298731					MET	1.84492	0.00157119	RASSF2	0.724172	0.00314577
COL5A2	2.98681	1.12561e-08					ADRA2A	2.21304	5.22551e-06					CDH1	1.94956	0.0004353	POLK	0.741686	0.0194182
LRRC17	2.85175	2.41408e-06					MDK	1.86897	0.000258416					ATP1B1	1.537	0.0131468	PPP1R12A	0.734564	0.0121168
RARRES1	3.14821	1.20536e-10					SMPX	1.8796	0.000149951					KCNK5	1.48768	0.0259806	RBMS1	0.686358	0.00624368
LXN	2.38518	1.98221e-07					HMGA2	1.81173	0.00139308					GPRC5C	1.6578	0.00032906	SLC44A1	0.721209	0.0167337
SPOCK1	2.77166	2.47226e-07					KCNG1	1.58763	0.00520642					BAG1	1.36808	0.00700862	CFLAR	0.762144	0.0481178
CORIN	2.14627	0.0005884					GLYATL1	1.55008	0.0027073					EPS8	1.49002	0.00478273	DENND4A	0.657958	0.000346074
MOXD1	2.27735	4.39052e-07					GRHL3	1.49171	0.0108356					STOX2	1.60945	0.001091	TBC1D15	0.781813	0.00680647
HMCN1	2.06383	1.4646e-06					DDIT4L	1.86001	0.00151322					FZD6	1.60907	0.00454459	LARP4	0.813094	0.0100307
LUM	2.02615	0.000151296					HS3ST1	2.13881	8.59686e-05					CYB5A	1.49973	0.0124039	PHF20L1	0.78796	0.00997251
CDH11	1.76177	0.00034025					ITGB4	2.14275	0.000202065					CABYR	1.9294	1.66326e-05	NUMB	0.776167	0.0156551
ITGBL1	2.09961	0.000119515					LOXL4	1.55501	0.00836781					C10orf47	1.45292	0.0261256	SBF2	0.784531	0.0416569
FRZB	1.64656	0.00271973					GALNT14	1.48434	0.0221128					MGST1	1.69824	0.000742988	PIK3CA	0.754504	0.0366895
LOX	1.94862	2.32625e-06					COLQ	1.60508	0.0033931					CEP70	1.43616	0.0357421	ADORA2A	0.608028	2.30256e-05
LAMA2	1.83128	0.0002464					KCNJ1	1.59873	0.00616061					ACE2	1.4743	0.0132596	ATP2B1	0.65807	0.00277783
NOX4	1.70438	0.000826787					LMO4	1.4083	0.029934					SCNN1A	1.89705	0.0110877	ZNFX1	0.706405	0.00134754
MAP1B	2.29211	1.07924e-09					GPT2	1.65118	0.0188159					DUOX1	1.70861	0.0252807	RTN4	0.807915	0.020734
FSTL1	1.70171	2.52676e-06					PGF	1.87931	0.000317919					RORC	2.46348	0.000130939	CD97	0.775872	0.0371943
SNAI2	1.64058	0.000228779					KCNMB1	1.70349	0.000393201					SHANK2	1.8679	0.0231233	RAB21	0.753142	0.000757357
SMPDL3A	1.4823	0.00241053					ASB2	1.66023	0.0057183					MYO5C	1.69739	0.0184826	C3orf58	0.800484	0.0083871
CALD1	1.43171	0.00742946					LGR6	1.78752	0.00259867					ANK3	1.48093	0.0427923	HECA	0.796522	0.00807872
KALRN	1.3601	0.00394992					CCDC3	1.72263	0.00398857					IFT57	1.7516	0.0323344	SIAH1	0.82037	0.016406
F2R	1.36033	0.018956					APOBEC3C	1.66875	0.000964592					PENK	2.31913	0.0015947	CDV3	0.77939	0.0133979
AOX1	1.57605	0.00112656					CBR3	1.56841	0.00318378					SLC4A4	2.71781	9.76684e-05	SWAP70	0.786869	0.0171521
PDGFD	1.7851	0.00257611					HTRA3	1.52913	0.00519288					SLC5A1	2.2933	0.00229836	MAFB	0.796192	0.0367369
DPYS	2.07269	5.77199e-06					MARCKSL1	1.71846	0.0025267					CAPN9	2.10561	0.00518967	ULBP2	0.637089	0.000320017
ASAM	2.30306	1.56788e-09					RAB3IL1	1.54972	0.00351917					SLC6A20	1.6806	0.0345934	ARHGEF3	0.69387	0.00782609
GLT8D2	2.05612	1.19872e-09					TRIM65	1.33839	0.033753					REEP2	1.98705	1.66476e-05	ADAM9	0.685504	0.00375541
BNC2	1.8409	7.46884e-06					SUFU	1.41896	0.0372691					FBXO2	1.72311	0.000193147	ARID4A	0.734841	0.015292
PDE1A	2.12889	7.63275e-08					HEPH	1.70166	3.05454e-05					RTN4RL1	1.97986	0.000589731	DR1	0.755039	0.00591385
PAPLN	1.67477	1.37379e-06					KDELC1	1.53152	0.00214865					TRAF4	1.81603	2.60033e-05	APAF1	0.78875	0.0394096
ENTPD1	1.88516	7.26177e-09					PRCP	1.37871	0.00567565					DFNB31	1.7839	0.000108394	MLL5	0.727893	0.00119465
PDE7B	1.65873	1.66815e-05					MAFB	1.28448	0.0214425					OSBPL7	1.57955	0.000638431	NCOA3	0.752161	0.00776015
BCL2L11	1.43269	0.00471649					SYT11	1.33751	0.0447538					C6orf134	1.47594	0.0168393	GSK3B	0.796032	0.0403964
SPATS2	1.54812	1.54446e-05					FIGNL1	1.46041	0.00304465					GPC1	1.69008	0.00015154	STRN	0.794699	0.0458792
RAB7L1	1.29935	0.0176632					NUP43	1.31055	0.0283826					MST1R	1.51917	0.0158137	RASA2	0.649153	0.00228122
RBM9	1.36109	0.00200172					SLC9A9	1.31427	0.011131					TBX6	1.86347	0.00121377	IFNAR2	0.735357	0.0479504
EP300	1.27442	0.00581453					MCM6	1.28162	0.0217755					CHST8	1.54706	0.00551832	RASAL2	0.732001	0.00681061
TTC17	1.22113	0.0201346					JAG1	1.20354	0.0424988					CYP4F12	1.50354	0.0247353	RIF1	0.775919	0.013126
DTNA	1.45094	0.0036698					TCF4	1.25886	0.0480307					SLC4A5	1.73436	0.00241883	KLHL2	0.762749	0.010543
ANTXR2	1.29205	0.0181923					MAN1C1	1.33701	0.00252417					ANXA9	1.49071	0.0145024	DPYD	0.75957	0.00491461
MSRB3	1.25516	0.0336697					HOXB2	1.3188	0.0272675					PAK6	2.45357	4.45659e-05	RSRC1	0.83986	0.0427485
ADRBK2	1.53959	0.000305549					CSTF2	1.34625	0.00492605					TFAP2C	2.03287	0.00029301	HERC4	0.801802	0.0254404
STS	1.3853	0.0160802					ZFYVE19	1.27996	0.00495874					CELSR2	2.08721	0.000704492	FCHO2	0.718003	0.00900013
SYTL2	2.02214	1.272e-08					TRIM62	1.24997	0.00904396					HOMER2	2.28063	0.000122721	UBE2W	0.78734	0.0141245
TRPS1	1.91695	2.68354e-07					CUEDC2	1.25052	0.0252047					C6orf168	1.82509	0.000635227	RNF13	0.793309	0.00824107
PRTFDC1	1.65269	1.68361e-05					SMARCAL1	1.28588	0.0180202					GLS2	1.71797	0.00480297	RPE	0.84234	0.0271725
CFI	1.60248	5.45845e-05					ZC3H10	1.3107	0.0293632					FOXQ1	1.47894	0.0440873	RAP1GDS1	0.818593	0.0411033
TRAF5	1.74615	1.29179e-06					CACNA1C	1.33476	0.0154705					GPR56	1.81678	4.34814e-05	STAM	0.797772	0.00635903
KLF12	1.41092	0.00204719					PURA	1.31376	0.0422035					C9orf125	1.68217	0.000665684	SRXN1	0.796396	0.0498059
ZCCHC11	1.59408	0.000685127					CDH2	2.96704	3.05451e-05					KRT19	1.78958	0.000167456	ZCCHC6	0.733944	0.0405701
ENAH	1.4313	0.0049206					PLTP	2.38578	1.04949e-05					PLEKHG6	1.47053	0.00558097	MALT1	0.719374	0.0188256
RHOBTB3	1.55882	0.00050059					COL5A1	1.99082	0.000174244					AUTS2	1.55885	0.00134945	CYLD	0.737847	0.0280231
KIAA1715	1.54865	0.000743613					OLFML2B	1.84066	9.34981e-05					SLC16A5	1.4779	0.0106002	MTF2	0.795204	0.0406378
RAB23	1.4795	0.000730015					FKBP10	1.74163	0.00037922					MFSD4	1.5709	0.0056187	STAT4	0.756463	0.0487518
KDELC2	1.36222	0.00512067					ISLR	1.69131	0.000574505					COL4A5	1.92959	0.000567045	CYP7B1	0.750828	0.029767
CCNG2	1.34311	0.0195614					EMILIN1	1.79057	0.00128091					KLF5	1.90312	0.00236904	ANTXR2	0.732911	0.0318199
CCNG1	1.32376	0.0221306					MMP2	1.88734	0.00680615					FGFR2	1.86481	0.00639789	TCP11L1	0.801754	0.0389398
PRSS23	1.52877	0.000327303					SLC16A2	1.50234	2.2635e-05					AQP3	2.17255	0.000518788	PREX1	0.606242	0.000244958
SACS	1.45676	0.00100604					HTRA1	1.54353	0.000285432					IRX5	2.14007	0.000298925	CHST2	0.737666	0.040621
SSPN	1.77614	3.26426e-06					PARD6G	1.46892	0.0030286					LANCL2	1.67253	0.00833224	CFP	0.689778	0.022326
ECM2	1.44434	0.00748837					GPR124	1.56687	0.00193531					SPINT1	1.88846	0.00882494	TLR4	0.675827	0.00417333
AZI2	1.43489	0.00353885					PCDHB7	1.34318	0.0187336					SDC1	1.71761	0.0173141	IRAK3	0.730763	0.0497936
SETD7	1.34424	0.00279307					FREM1	1.37318	0.0439815					CHMP4C	1.85223	0.00423197	NFAM1	0.68818	0.00783078
SEC63	1.32371	0.0077606					IGFBP4	1.91038	0.00265284					ERBB3	1.85657	0.00260645	CYSLTR2	0.718813	0.0194006
ZNF189	1.34055	0.00205133					GLT8D2	1.77172	0.000419289					BNIPL	1.97069	0.00591188	PLEKHG2	0.761439	0.00548531
ZNF131	1.31028	0.00630265					BNC2	1.76321	0.00493657					CLDN12	1.64915	0.0226556	HIVEP1	0.807451	0.0313857
ACSL3	1.30961	0.0183778					BMF	1.61111	0.0122233					LHX6	1.76983	0.00563867	BCL10	0.819352	0.0234474
POLK	1.44409	0.00505331					LTBP1	1.83622	0.000305387					ARHGEF4	1.70215	0.00628488	MOBKL2C	0.827181	0.0279702
CREB1	1.29445	0.0236302					ZNF521	1.93527	0.000819478					EPS8L2	1.66151	0.0104944	DDX21	0.725553	0.00809909
SLC16A7	1.63438	0.000139187					FSTL1	1.57452	0.00214145					STK39	1.54169	0.00114743	PANX1	0.791133	0.023784
SERAC1	1.55874	4.81906e-05					FZD7	1.59043	0.00510727					CLUL1	1.38337	0.0493755	FAS	0.812199	0.042193
FBXO11	1.34456	0.00463876					PDZRN3	1.41243	0.0315857					PTGFR	1.93159	0.000829409	IL4R	0.825428	0.0474897
RBBP5	1.2995	0.00694011					NID2	1.65533	0.0028978					SH3BGRL2	1.85709	0.000260913	SOCS2	0.729847	0.0319701
CDC42EP3	1.25413	0.00872211					CDH11	1.67347	0.00511553					SLC25A4	1.46082	0.00479139	IL18BP	0.782562	0.0310059
SAV1	1.22115	0.0156482					CHN1	1.45461	0.0332604					PMM1	1.35711	0.0420425	PTPN1	0.76393	0.0382142
SVIL	1.17968	0.0450327					FBXO32	2.30832	0.000198403					PLA2G10	1.61616	0.0112982	CD80	0.50913	2.19407e-06
ZNF44	1.51586	0.00402027					ADAMTS5	1.598	0.0176722					AKAP1	1.54316	0.00218771	CD83	0.547424	0.000365468
RGS5	1.57764	0.0046271					FLRT2	2.14385	0.00417638					TPD52L1	1.35272	0.0147727	SPHK1	0.516231	0.000192488
SLC16A14	2.03018	2.09428e-05					CD209	1.94095	0.000439886					BEX2	1.50274	0.00700576	RELB	0.700558	0.0286093
FLRT2	2.27448	3.23894e-06					CD180	1.97247	0.000711734					CFI	1.40073	0.0307239	CREB5	0.670695	0.016819
GUCY1A3	1.49843	0.00508241					SH3PXD2B	1.79244	0.000140837					C11orf1	1.4012	0.0354383	SLC24A4	0.733263	0.04832
RUNX1T1	1.44899	0.029764					MMP14	1.67196	0.00414635					DIRAS3	1.58642	0.0172732	HRH1	0.729186	0.0419336
TM4SF18	1.58351	0.00335635					SLC39A11	1.47011	0.000773882					CHURC1	1.61287	0.0445149	TNF	0.699445	0.0496248
DPEP1	2.54448	7.27835e-07					CNIH3	1.55121	0.00116374					MUC4	6.09396	4.33516e-06	RIPK2	0.675706	0.000208106
PAPPA	2.64643	7.53479e-06					CCNE1	1.42682	0.000957308					OSTalpha	3.31205	0.000164205	CD58	0.646233	0.000217204
SNAP25	2.26449	0.000100436					CD4	1.5068	0.00252398					OXTR	2.90831	0.00159118	GCA	0.619529	0.000230954
IL2RA	2.16315	4.87693e-05					PKM2	1.6444	0.000156923					KRT23	4.29983	5.46666e-05	P2RY14	0.578614	4.82037e-05
CYP1B1	2.19605	4.52897e-05					ATOX1	1.33429	0.0146792					PNLDC1	3.35048	7.43233e-05	OBFC2A	0.603335	0.000661378
PI15	2.07988	0.000151125					LEPRE1	1.48576	0.0033592					HRASLS2	2.95483	6.67804e-05	PTPRC	0.591581	0.0023475
VCAM1	2.08492	0.00268518					AKR1A1	1.31363	0.0256953					FAM3D	2.75925	9.90925e-05	EVI2A	0.699757	0.0324008
ANKRD22	1.82286	0.00596603					SDSL	1.56724	0.00152131					PLEKHH1	2.03992	0.0108489	EPSTI1	0.61337	0.00408484
IRF4	1.68404	0.00959406					ARHGAP22	1.58278	0.000167022					CLCA4	2.05175	0.0292148	FYB	0.691788	0.0300657
CCL8	1.77783	0.0136528					TRPM2	1.52823	0.00504355					UPK1B	2.21283	0.0207503	ADCY7	0.629208	0.0028671
MMP3	3.9877	3.06421e-08					LIMK1	1.54853	0.00471303					KLK13	4.14414	7.52037e-05	OSTM1	0.632462	0.00476987
CST1	1.83578	0.012067					CTSB	1.68061	0.00131835					FCGBP	3.21689	0.000137693	FADS1	0.707913	0.0120898
COL11A1	2.12234	0.00217538					GPR137B	1.53508	0.00249128					WNT4	2.51505	0.000168563	MTHFD2	0.689482	0.0214553
TIMP4	3.17929	5.97483e-06					LY96	1.57179	0.00390601					BMP7	2.10673	0.000944899	DOCK8	0.639804	0.000238676
APOD	2.25489	0.000583891					NR1H3	1.43262	0.0141168					KRT17	2.7348	0.0029111	PDSS1	0.684444	0.00315922
HHLA2	2.59226	3.20784e-06					C22orf9	1.74982	5.27545e-05					TCN1	2.34007	0.00934482	EML4	0.688161	0.00519721
C18orf1	2.26589	1.1129e-09					CECR1	1.66322	0.00109816					LY6D	2.02892	0.0247936	KIAA1598	0.625838	0.00151413
TRIM2	2.23303	5.06574e-07					SLC29A3	1.62601	0.000926642					AZGP1	2.46191	0.00744	TMSB10	0.7205	0.00074094
FZD3	2.45153	1.04793e-06					TSPAN33	1.55602	0.00129246					SLCO1B3	1.67714	0.0431156	PPT1	0.733449	0.00509167
RALGPS2	2.32432	8.12096e-08					C1orf135	1.67616	0.00036675					CEACAM5	3.62756	0.000612113	IL27RA	0.707353	0.00600342
GNAL	1.84554	2.15374e-05					CDCA8	1.4185	0.0108073					PCK1	2.00064	0.0279401	GNPTAB	0.750951	0.0164651
ENPP5	2.34959	6.44607e-06					DENND2D	1.31451	0.0273671					BNC1	2.62662	0.00567477	KRAS	0.764662	0.00318882
GRHL1	2.0266	6.95017e-05					IFITM1	1.3714	0.0239569					MUM1L1	1.87854	0.0264425	QTRTD1	0.777517	0.00621305
STEAP3	2.46014	3.91121e-10					TPM4	1.31113	0.0269619					SMURF1	1.70676	0.0370624	DCUN1D5	0.852709	0.0128955
RHBDL2	2.30741	2.17754e-07					PAPLN	1.5268	0.00128588					BDKRB1	1.84738	0.0424425	NSMAF	0.875591	0.0420694
ST6GAL1	2.10047	1.68804e-07					NDP	1.62095	0.000469474					ASB5	3.16031	0.000330182	FBXO5	0.768999	0.0193573
SIDT1	1.92474	2.3081e-06					RGS10	1.42426	0.00289642					SLITRK3	2.43463	0.00365194	UBP1	0.808679	0.0187395
PPAPDC1B	1.83816	4.18938e-06					INPP5D	1.42102	0.00373886					TFF1	2.22249	0.0120927	BTN2A2	0.723006	0.00560961
DZIP1L	2.04577	4.68777e-06					RAB13	1.32856	0.00967299					IGFBP2	3.0616	3.74332e-08	RAP2B	0.753742	0.0407747
C8orf34	2.06031	5.27032e-06					PAK3	1.4196	0.00500578					INHBB	3.45267	9.74055e-08	PLAA	0.748233	0.0324603
HHAT	1.66485	1.47184e-05					MYBPC2	1.39611	0.0103841					PRMT8	2.80706	4.79592e-06	C12orf59	0.742142	0.0344498
C10orf57	1.82046	3.9983e-06					ROBO1	1.59209	0.000501484					CRLF1	3.26515	7.86393e-06	ARPC5	0.724554	0.000358294
C21orf59	1.5864	0.000185321					ENTPD1	1.57747	0.000304054					TIMP4	2.75361	0.00203345	SFT2D1	0.776727	0.0116233
PTPRN2	1.58702	0.000753748					SLC16A1	1.38446	0.0121581					C6orf142	2.64031	9.58664e-06	GSTO1	0.779561	0.0288869
TMEM107	1.62531	0.000101906					SPCS3	1.50836	0.00232415					SPOCK1	1.87837	0.0211443	PSMA7	0.789273	0.0206936
TNFRSF19	2.30804	2.15813e-06					SUB1	1.25615	0.0455368					SFRP1	2.17352	0.00184861	ATP6V1B2	0.694704	0.00233236
OSBPL6	2.11883	3.86606e-05					ASAM	1.75646	0.000857605					PHYHIP	1.81544	0.0108273	LAMP2	0.783644	0.0348153
C20orf12	2.04794	4.23917e-05					DISC1	1.50136	0.00371043					VIT	1.9719	0.00676208	RACGAP1	0.760506	0.00600984
STRBP	1.78797	0.000173109					BCL2	1.38388	0.0367531					IGFBP6	1.89103	0.0160571	PGK1	0.782502	0.0233358
CLUAP1	1.67541	0.000614431					TRAF5	1.43362	0.0415254					COL4A6	2.67192	6.48086e-06	RAB32	0.736325	0.000673441
TMEM17	1.61335	0.0049301					MRO	1.42357	0.010661					MTL5	2.33827	5.3588e-05	FAM102B	0.798674	0.0350006
FLJ40852	1.84608	0.00134995					SATB2	1.57884	0.00357263					FMN2	2.61762	0.000166274	DEGS1	0.768964	0.00468125
WDR5B	2.06027	3.13324e-06					CALU	1.33809	0.0150666					TNN	1.70415	0.0164442	DOK1	0.792667	0.0317094
ZNF19	1.49472	0.0135263					SPATS2	1.33087	0.0211985					ATP1A2	2.22343	0.00111183	ABI3	0.694299	0.00566241
C9orf45	1.52025	0.0198748					R3HDM1	1.34585	0.0407538					PDZRN4	2.01322	0.00173136	SIDT2	0.778365	0.0339025
HEY2	1.50814	0.0187875					LRRC8D	1.36622	0.0441276					GREM2	1.86681	0.00188357	NCF2	0.634246	0.00265661
KCNN3	1.95529	2.63183e-06					C1QTNF6	1.58488	0.00866209					KCNA5	1.8223	0.00544364	MPP1	0.733131	0.0109696
CORO2B	1.39184	0.013533					STAT2	1.51669	0.00879513					RYR3	2.07597	0.00815143	HAVCR2	0.642644	0.0122108
MAP3K13	1.42278	0.0422201					CD200	1.6686	0.00584927					CHGB	3.83488	8.22008e-07	ACSL4	0.685305	0.00962585
TP53BP1	1.72994	3.32316e-08					DDR2	1.50975	0.0470625					RPRM	3.29922	3.75465e-06	LACTB	0.678656	0.00714585
STK36	1.83866	6.07688e-07					SLAMF6	1.61745	0.0342245					FHOD3	4.24896	6.35011e-09	EPB41L3	0.694769	0.0148093
ELL3	1.89766	1.36143e-06					PDE1A	1.67355	0.0040625					CNTN3	3.4546	4.28829e-07	TM6SF1	0.644791	0.00758714
CCDC24	1.76679	1.09482e-05					ZNF667	1.44487	0.0456859					BMPR1B	3.66116	1.00444e-06	DAB2	0.705275	0.0164571
PPOX	1.63874	7.79668e-05					HMCN1	1.64672	0.0108345					TMEM45A	3.4549	4.53173e-06	PLXDC2	0.733207	0.0237777
DNAH1	1.79648	5.89084e-05					LUM	1.61287	0.0268085					STEAP3	2.30199	3.07407e-05	SQRDL	0.688519	0.000543721
TRAF3IP1	1.7237	6.78373e-05					SLC16A14	1.72357	0.0130859					CLDN1	3.12807	8.07641e-05	FAM49B	0.696531	0.00128295
RPS6KA6	1.81351	1.36855e-06					ZNF436	1.39902	0.0133777					LRRN1	2.16203	0.00314838	CD40	0.6774	0.000344793
C1orf175	1.39048	0.00529758					SOX4	1.41773	0.0238724					DLG5	2.02267	1.37775e-05	NFE2L3	0.740384	0.0098815
AQP6	1.55311	0.000158883					PRTFDC1	1.36415	0.0494088					LRIG3	2.03056	7.20038e-05	DDHD1	0.68453	0.00305259
IL5RA	1.60471	0.000899438					POU2AF1	3.37254	2.57551e-05					ABCC5	1.9941	4.58272e-05	PARP12	0.752524	0.0299348
RGS17	2.39945	1.33921e-07					CD19	2.45634	4.04718e-05					CROT	1.75261	0.000727504	PARVB	0.72224	0.0143732
ZNF396	1.68478	8.0468e-05					MADCAM1	1.93133	0.0209882					VSNL1	1.57759	0.0231913	KIAA1524	0.694614	0.00512413
FSIP1	1.90593	6.9599e-05					STMN2	1.55276	0.0383694					ENTPD3	2.24889	0.00088765	SGTB	0.791155	0.0430048
RNF32	1.8994	0.000274476					CST1	1.69038	0.0434993					GPX2	2.25045	0.00137207	RASGRP3	0.693655	0.0097535
ABCD2	1.60439	0.00123899					FNDC1	2.56607	0.0010286					FGFR3	2.01165	0.00210765	PARP14	0.741815	0.026524
TRIM55	1.61542	0.00200169					SFRP4	1.93022	0.0312844					LOXL4	1.77563	0.00650068	MGAT4A	0.670357	0.00110387
MTL5	1.88349	2.44815e-05					ALDH3A1	3.02388	0.000545609					GNAL	2.30049	1.95842e-05	ACTR3	0.802463	0.0198709
MAT1A	1.82868	0.00029579					NTS	2.77722	0.00113519					BDKRB2	2.15053	4.49834e-05	ATXN3	0.788138	0.0209293
C8orf51	1.61191	0.0021862					EYA1	3.2942	6.50637e-05					ESR2	2.50891	0.000622598	FMNL2	0.71001	0.0181966
CRB1	1.52141	0.00383316					SIX1	3.86721	5.70255e-06					LGR4	2.14285	4.4489e-05	JAK2	0.696045	0.00694494
RNF183	1.77579	0.000172259					TRIM29	3.16909	0.000350605					ST6GAL1	2.07829	0.000116713	PICALM	0.773495	0.0185799
TMEM40	1.58502	0.000219529					OSTalpha	3.09849	5.57218e-06					CMYA5	1.97628	0.00282547	GNB4	0.816354	0.0360567
GLYATL1	1.75088	1.01261e-06					FCGBP	1.94758	0.0193593					FAM46C	2.13103	0.000543256	TPK1	0.766406	0.0117627
GRHL3	1.6605	7.89779e-06					PTPRZ1	2.78114	0.000279922					RALGPS2	1.90544	0.00812807	KIAA1033	0.765356	0.0081889
BCL2L14	1.50856	0.00403955					EPN3	2.62688	0.00084301					RARRES1	1.85988	0.00604289	FGFR1OP2	0.808927	0.0337159
BCL11A	1.62319	0.00102253					SERPINB5	2.58712	0.000559813					DDIT4	1.56664	0.0281788	GNAI3	0.821393	0.0370564
UGT8	1.4643	0.0131367					GPX2	2.01067	0.00047439					AMPD1	2.51096	0.00138818	CAPZA2	0.793122	0.0405144
LOC81691	1.76342	4.67985e-05					ADH7	2.04599	0.000583917					AVPR1A	2.2051	0.0016019	APOL4	0.680072	0.018922
MKS1	1.56425	0.00124207					CLCA4	1.8616	0.00221509					CTGF	1.58386	0.0318455	USP38	0.715837	0.0131414
COL4A6	1.78532	0.000542352					ITGB8	1.85101	0.00155452					PLN	2.22561	0.00191225	CASP5	0.785389	0.0311556
C10orf93	1.82782	0.000964718					TFAP2A	1.83799	0.00225585					CASQ2	2.07715	0.0035735	ARPC2	0.737057	0.000501052
TTC12	1.58759	0.00693632					GJB5	2.22436	0.00194613					OSR2	1.86859	0.000527017	HLA-DPA1	0.782292	0.0018156
SPAG1	1.68704	0.00187035					NGEF	2.69818	7.78683e-07					CPXM2	1.68193	0.0137201	SEH1L	0.832353	0.0448793
PLEKHH1	1.40365	0.0390877					C6orf154	1.97359	0.00315735					PSAT1	1.7208	0.0291664	RIT1	0.774581	0.000966248
HS3ST1	2.23136	2.63566e-06					FAM3D	1.69872	0.0306451					MEOX1	1.73078	0.0293325	RRAGC	0.782416	0.00259052
DDIT4L	1.93909	0.000273654					BCAS1	2.44515	0.000396373					C10orf93	2.8746	5.83337e-07	EIF4E2	0.818298	0.0120375
MUC20	2.39359	2.07345e-06					RYR3	1.812	0.0101428					TCP11	2.6985	5.23875e-06	STARD3NL	0.808124	0.00877847
ITGB4	2.22384	3.20181e-06					CCNA1	3.84173	1.6276e-05					CLDN3	2.75416	1.56034e-05	EIF2S1	0.766267	0.00374647
SLC1A4	2.00558	7.21833e-07					PDLIM4	2.41781	0.000184515					ACCN2	2.24856	5.9322e-05	PITPNB	0.856317	0.0327834
WNT5B	1.63551	0.000227355					ANKRD43	2.56165	1.92615e-05					PITX1	2.38194	0.00137175	CDC7	0.795798	0.0175962
GALNT14	1.6275	0.000679158					BTG4	2.15171	0.000756544					LY6H	1.97342	0.00245603	ARF6	0.812263	0.0247996
LOXL4	1.66385	0.00106506					C22orf15	2.22503	0.00183118					MAP1A	2.82424	1.19036e-06	CDK2	0.80042	0.0478071
CELSR2	1.4948	0.00350409					C14orf174	2.39239	0.000185603					TJP3	2.97639	4.07191e-06	SLC3A2	0.732723	0.000434611
BTBD11	1.50178	0.00379206					BMPR1B	1.84876	0.00291627					TRPV4	3.26933	1.43259e-06	GMEB1	0.802381	0.00604335
D4S234E	2.54057	7.65012e-09					CXorf22	2.14224	0.00157164					TP73	2.48795	2.60092e-05	RASSF1	0.803247	0.0106783
PROM2	3.11819	1.21138e-07					SLN	2.97843	0.000870859					HMGB3	2.76122	8.76865e-06	CD99	0.812045	0.0160441
SRGAP3	2.821	1.28648e-06					CRLF1	2.83404	0.000760963					FAM83F	3.18297	3.38112e-06	PDE1B	0.764998	0.0027082
SUSD4	2.22222	0.000393001					SCRG1	2.64021	0.0028145					ESPN	2.19965	2.47419e-05	PRCP	0.765505	0.00305661
FA2H	1.80615	0.000348731					CNTN3	3.36696	1.05583e-05					RNF183	2.42688	3.04948e-05	ARHGDIB	0.834165	0.0322476
PERP	1.67063	0.000426452					E2F7	2.4131	4.23789e-05					CXXC4	2.93409	2.45637e-07	SERINC3	0.849577	0.00712008
PPP1R14C	1.49858	0.0207568					NEK2	2.33958	0.000183368					WNK2	2.79378	1.87311e-05	B2M	0.914341	0.00808463
C1orf106	1.73612	0.00135042					FGF14	2.58792	0.000214885					PRG2	2.07031	0.00231779	FEZ2	0.876869	0.0477914
CDH26	1.7421	0.00276353					C14orf50	2.46903	0.00044714					ITGB4	2.27102	0.000205932	SP110	0.765711	0.0104899
DSP	1.83874	0.0020932					PFN2	2.43754	5.43184e-05					TFAP2A	2.05104	0.00193116	APOL2	0.826904	0.0408745
GPX2	2.27902	2.36709e-06					SPA17	2.1752	0.00050356					PLXNB1	2.22909	0.000199866	CASP4	0.782711	0.00138789
FAM83A	2.14808	3.5692e-06					TSPAN6	1.74894	0.00329185					EPHA2	1.66996	0.00540244	WDR44	0.8029	0.00383435
FAM83F	2.01291	0.000249794					CETN2	1.84993	0.00411541					RNF39	1.84546	0.00304601	MIER1	0.811665	0.00896619
SPDEF	1.97288	0.000850655					PZP	2.05074	0.00173635					ETNK2	1.76471	0.0039206	ERICH1	0.795728	0.00568017
STRA6	1.78098	0.000112986					ZNF214	2.05731	0.00694897					SERINC2	1.56843	0.0199188	ZBTB2	0.805825	0.00915895
KREMEN2	1.63007	0.000751652					HEY2	1.73651	0.0242179					CAPN1	1.43303	0.0319612	WTAP	0.823435	0.0240793
TRPV6	1.5272	0.00102074					SUSD4	2.29418	0.000604566					EHF	3.05813	3.72658e-06	SLC38A2	0.823527	0.0188205
CYP2A13	1.76403	0.00215887					CXXC4	2.04192	0.0042113					GSC	2.43512	5.32903e-05	SLC25A32	0.808553	0.0207403
PAX9	1.66551	0.00249518					MRVI1	2.17973	9.91895e-05					TRIM17	2.29401	3.68817e-05	PPP3CC	0.809185	0.00328498
GSC	1.47264	0.0228083					RNF150	1.8737	0.000429628					TNNI2	2.40502	7.05215e-05	C10orf84	0.850128	0.0485957
HMGB3	2.50064	1.91439e-09					NAP1L3	2.02038	0.00111618					FAM83A	2.63667	7.82972e-06	KCTD9	0.824332	0.0287023
GYG2	2.2671	1.93023e-08					MAP1B	2.10048	0.000448842					PVRL4	2.27847	3.84839e-05	UBE2D3	0.837417	0.0428921
CLMN	2.16404	3.62015e-09					ASB5	2.09769	0.00190703					CA9	2.39319	0.000176707	SOCS5	0.719537	0.000909841
RUVBL1	2.07458	1.5804e-06					FAM5C	1.74325	0.00935825					PTPRH	1.85744	0.00184461	FBXO30	0.772757	0.00212754
RUVBL2	1.85274	9.82068e-06					CRISPLD1	2.93144	0.000113033					ACP6	1.68696	0.000970876	LBR	0.836793	0.00247486
TCP11	1.82888	9.32149e-05					TRIM2	2.02055	0.000668906					HDHD3	1.63118	0.0031178	XRN1	0.849881	0.0256316
TMC5	1.81172	0.000302011					FZD3	2.06513	0.00178085					PPME1	1.71191	0.0105916	TMEM55A	0.811545	0.0466474
DNALI1	1.94857	0.000352657					ESRRG	2.10006	0.00183595					FXYD3	1.79734	0.00635154	PRNP	0.803781	0.0322495
LY6H	1.8739	0.00010209					TSPAN8	1.67397	0.0278798					PAQR7	1.86309	0.000842722	ARL6IP5	0.765378	0.0140604
WNK2	1.83561	0.000803752					KATNAL2	2.24632	0.000698527					QARS	1.50346	0.0234413	WSB2	0.794451	0.0201692
TFAP2A	1.90769	6.95508e-05					MORN3	2.22988	0.000830255					CDKN2A	1.66401	0.00542228	SGPP1	0.768136	0.0236714
OTX1	2.11867	9.98584e-05					KIAA1377	1.9727	0.0117812					GALNT14	1.62097	0.0225786	CRLF3	0.802431	0.0180728
CXXC4	1.9474	0.000987097					TUB	1.91728	0.000115915					PROK1	1.99329	0.00423424	GIT2	0.825081	0.0246061
CDS1	1.66748	0.0112964					NEK11	2.00129	0.0012844					CAMK2B	1.53528	0.00390596	SEC23A	0.824874	0.0234918
TJP3	1.73585	0.00538029					IFT172	1.77962	0.00122606					CACNA1I	1.56425	0.0199447	PCDHB9	0.744602	0.0117644
PLEKHB1	1.57024	0.0174999					C20orf12	1.78289	0.00383529					GUCY2F	2.13324	0.0037829	YAF2	0.826479	0.0322073
PCYT1B	1.89472	0.00340776					KCNN3	1.8857	0.00170252					GAD1	1.97553	0.00724646	CNOT8	0.800009	0.0367406
TMPRSS3	1.61579	0.0236121					PRSS12	1.68843	0.0160826					CACNG1	1.54093	0.0144551	C1D	0.794532	0.0447425
NHS	2.44123	4.04668e-09					DZIP1L	1.67803	0.00130188					ACCN3	1.48902	0.032306	HMOX1	0.561129	0.00721944
C6orf192	1.98022	7.25763e-09					TTC21A	1.83493	0.0018351					FOXN4	3.48915	2.29256e-05	FGL2	0.633176	0.00147367
RUNX2	2.2921	2.87908e-08					MYB	1.9451	0.00468362					HRK	2.88935	0.000241811	P2RY13	0.563462	0.00329266
AMPD3	2.06407	8.90811e-09					SLC4A8	1.90257	0.00686325					E2F7	1.96229	0.00111107	AMICA1	0.53779	0.000259715
STYK1	2.44984	4.10917e-08					HHLA2	1.90375	0.0134949					NEK2	1.88795	0.00440353	CLEC10A	0.65896	0.0145859
CHL1	2.48174	7.78723e-07					DZIP3	2.22278	0.000326165					MMP11	1.56866	0.0343774	ARRDC4	0.620078	0.00261422
LGR4	2.13444	3.76249e-07					NBEA	2.05946	0.00171741					COX6B2	1.70202	0.0439227	CKS2	0.745886	0.0355497
DUSP19	2.11397	3.92999e-06					IQCH	2.16241	0.00122351					GP2	1.98485	0.00737133	CYBB	0.560731	0.00312252
C14orf104	1.82212	1.04596e-05					ARMC2	2.18485	0.00235658					PPAPDC1B	2.18637	5.3707e-06	TLR7	0.61065	0.00551529
C14orf142	1.80081	0.00013989					OSBPL6	1.84638	0.0072153					CFB	2.16438	0.000489921	CCR5	0.688193	0.0404396
MYCBP	1.55275	0.00111917					STK33	2.42299	0.00234529					PROC	2.18627	4.51125e-05	AIF1	0.68911	0.00232477
LZTFL1	1.54693	0.00300266					EFHC1	2.31928	0.000972261					SCPEP1	1.7138	0.00015398	HLA-DMB	0.765576	0.0402981
WDR35	1.9096	5.84297e-06					C3orf15	2.10065	0.0140186					AMPD3	1.80337	0.00030765	HLA-DOA	0.740017	0.0416995
WDR19	1.66865	0.000228791					SERPINI2	2.05106	0.00663522					ZDHHC13	2.05679	1.90102e-06	C1QA	0.565357	0.00320555
IFT88	1.66843	0.000585054					DYX1C1	1.88319	0.0262737					GDF9	1.8195	3.43182e-05	LAIR1	0.677137	0.0305457
CDRT4	1.69947	6.9282e-06					OXTR	2.58368	0.000155885					TTC8	2.00622	7.36774e-05	PTPRO	0.630001	0.0214277
CEP110	1.4849	0.00125613					SNCAIP	2.4248	1.17416e-05					UGT8	1.89238	0.000442608	HCK	0.530692	0.00138066
TTC8	1.64932	0.000163209					FHOD3	2.52774	0.000135767					CD38	1.5251	0.0260659	NCKAP1L	0.65022	0.0287999
KIF3A	1.71471	0.000263445					PKIB	2.34688	0.000734301					OXGR1	1.55449	0.0155133	MYD88	0.705043	0.0128453
ARL6	1.63186	0.00178796					CLDN10	2.59986	2.23299e-05					COCH	1.63689	0.00685427	LAPTM5	0.691783	0.0257232
MDM1	1.77879	0.000560384					TRIP13	1.96598	4.46204e-05					FAM55D	1.48907	0.0287787	EVI2B	0.68996	0.012025
PCBD2	1.50274	0.00202042					RHBDL2	1.93165	0.000348408					NPHS2	1.79065	0.0148248	CD53	0.722173	0.0436338
SSX2IP	1.52272	0.00314949					MUC20	2.12641	0.000300492					SCG2	1.77278	0.00792536	C3AR1	0.695933	0.0275418
IFT74	1.66247	0.00808165					CDH12	1.65176	0.00110743					CNTN5	1.8047	0.00658887	ELMO1	0.721004	0.00246019
GIPC2	1.56987	0.0039066					FMN2	2.525	6.54796e-05					RORB	1.47376	0.0165452	GYPC	0.657817	0.00375784
LY75	2.05342	1.45154e-06					GABRP	2.55551	3.07271e-05					GCET2	1.50846	0.0151968	SERPING1	0.708132	0.0326803
C17orf58	1.79944	2.36884e-06					SEMA3A	1.99595	0.000583853					LGI1	1.52357	0.0320999	ITGA5	0.587529	0.00124883
EHHADH	1.4771	0.0036926					LGR4	1.93608	0.00082721					KREMEN2	2.05814	0.000265507	ZYX	0.707301	0.0479886
DMGDH	1.64854	0.000165912					DST	2.36205	0.000767451					CARD14	1.68879	0.00311902	GNAI2	0.621503	0.0138525
NT5E	1.66438	0.000139552					DNAJC12	2.90008	3.54512e-07					TLR5	1.57647	0.00161096	ADPRH	0.633135	0.00299221
ALDH1A1	1.38205	0.019264					LRRN1	2.94839	1.19186e-05					GLYATL1	1.58808	0.00322719	ARHGEF2	0.656457	0.00725979
CAP2	1.73201	2.84013e-05					DHRS9	1.88981	0.0013548					BTBD11	1.68711	0.00540561	TIMP2	0.71289	0.00499443
PLCB4	1.48563	0.00580601					KIF21A	2.29782	0.00146929					FOXA3	1.633	0.00823683	TUBB	0.716674	0.0152125
NUBPL	1.47769	0.000898929					CHL1	1.77447	0.0203753					TTYH1	1.8121	0.000105188	CDC25B	0.635864	0.0124358
ALS2CR8	1.49327	0.00311677					KDELR3	1.70113	0.000668766					CHST13	1.4735	0.0169945	TEAD2	0.718941	0.0393468
GRAMD3	1.86206	3.64009e-07					CDKN2C	1.50574	0.00909728					HIST1H2AE	1.51602	0.023793	CMKLR1	0.577173	0.000946166
LRIG3	1.78731	1.98231e-05					MARK1	1.66152	0.00335453					SIX2	1.96783	4.00336e-05	NDRG1	0.687572	0.00270097
LRBA	1.36227	0.00559887					KIAA1797	1.58009	0.000290545					TUBAL3	2.088	4.00767e-05	SLC8A1	0.648915	0.00576511
STOX2	1.31622	0.0192903					IFT52	1.48742	0.0086486					SLC16A9	1.59562	0.00307127	PLEKHB2	0.656079	0.0045027
RALGPS1	1.35953	0.0369589					TSPYL4	1.48165	0.00283041					DGKB	1.37112	0.0120331	ALAS1	0.677421	0.00594788
CMYA5	1.47197	0.0198141					SLC2A10	1.57794	0.00766934					GRM7	1.52164	0.0285309	TBXAS1	0.680005	0.00356833
FAIM	1.70658	1.28553e-06					CAP2	1.63097	0.00872873					SYT13	1.42415	0.0328247	APOB48R	0.697958	0.00943509
ZDHHC13	1.80525	1.12389e-05					C1orf83	1.62774	0.00141731					MIPEP	2.0392	2.39964e-05	SELPLG	0.674739	0.0158331
GFM2	1.66357	8.52292e-06					KIF3C	1.54596	0.00036409					DALRD3	1.91115	0.000174261	MYO1F	0.637618	0.00161608
KIAA1737	1.49727	5.45698e-05					ZFP64	1.4078	0.0129761					RUVBL2	1.9621	0.000376723	TACC3	0.705312	0.014325
SNX7	1.44667	0.000430024					C14orf93	1.37011	0.0300534					C11orf49	1.85292	0.000480994	SYK	0.724656	0.0419817
REEP1	1.49096	0.000882759					DLG5	1.42732	0.00382394					AKAP3	1.82589	0.00345034	SPCS3	0.784095	0.0408135
SRI	1.4411	0.00853693					B4GALT4	1.36519	0.012055					MKS1	1.9679	0.0003955	SLC25A19	0.730366	0.0388103
GOLPH3L	1.57106	4.55756e-05					LRIG3	1.55213	0.0181571					PSENEN	1.8509	0.000794077	MICB	0.646621	0.00207862
THAP10	1.37826	0.00704164					ABCC5	1.55169	0.00613981					C6orf108	1.76439	4.71532e-05	FGD2	0.710331	0.00911012
MRPS31	1.64306	2.36364e-05					CROT	1.49009	0.0192972					NANS	1.5545	0.00235647	RAB24	0.758473	0.0325086
ALMS1	1.46014	0.000940438					FSIP1	1.78667	0.0019456					B3GNTL1	1.67976	4.85817e-05	RAPGEF1	0.739026	0.0197391
CP110	1.67423	0.000215346					RNF32	1.73853	0.00541251					ADPRHL2	1.60811	0.00250415	GBGT1	0.723511	0.030566
NET1	1.55465	0.000925253					ZNF396	1.53407	0.00264633					DUSP14	1.62019	0.000702854	MKNK1	0.774731	0.0490955
DMD	1.50214	0.00122422					LRRC49	1.74441	0.00340444					SSBP4	1.80544	0.00154519	RHOG	0.70377	0.0167644
ZNF606	1.7194	0.000116334					NME7	1.61353	0.0100169					GALNS	1.60509	0.00374115	PLOD1	0.702207	0.020868
ZNF415	1.5515	0.00112773					C8orf34	1.67486	0.00762868					KATNB1	1.646	0.00608874	NKIRAS2	0.751159	0.0495054
MSH3	1.85362	1.61465e-06					TUSC3	1.47734	0.00894566					MGC2752	1.61745	0.00959421	CCM2	0.768236	0.0236949
NEK1	1.87613	4.06631e-06					C10orf57	1.51131	0.00719513					HNF4G	1.55695	0.0217624	ARPC1B	0.768624	0.035965
C14orf135	1.43517	0.00150758					UFC1	1.3553	0.0358996					BCAS4	2.13704	1.26896e-05	PLXND1	0.701735	0.00218168
PCM1	1.44095	0.00333606					NPAS2	1.72476	0.0022345					LRRC61	1.72456	0.000407538	TSPAN14	0.773059	0.0281736
SLC35A3	1.35591	0.0230009					FMO3	1.57859	0.0194685					VILL	1.8963	1.35281e-05	MAX	0.826131	0.0249245
C1orf25	1.60118	0.000809167					RALGPS2	1.81814	0.00118809					CIDEB	1.52138	0.00188209	MAP3K3	0.87214	0.0352793
OXR1	1.46971	0.000493535					ST6GAL1	1.90438	5.31642e-05					RND2	1.53794	0.00359213	PTPRJ	0.747319	0.0495793
OMA1	1.35248	0.00714352					SIDT1	1.68402	0.00295343					PEX11G	1.76935	1.89774e-05	RENBP	0.630591	0.00706189
TP53INP1	1.74751	9.26687e-06					USP28	1.55309	0.00483839					ANKZF1	1.85501	4.98655e-05	SPI1	0.629064	0.0220694
CYP39A1	1.60848	0.00112476					C6orf192	1.66593	0.00116641					DLG3	1.72116	2.80244e-05	SOCS1	0.689782	0.0284918
KIAA1370	1.40051	0.00746489					ZDHHC13	1.57134	0.00561183					AHSA1	1.62908	0.0010667	ADAMTSL4	0.62796	0.0346892
PEX1	1.38063	0.00481767					FAIM	1.50038	0.00483008					RBM23	1.48379	0.00350049	COL4A1	0.41154	6.67187e-07
GBAS	1.30148	0.0244802					C14orf142	1.56658	0.0100831					ERGIC3	1.71879	0.000957224	NRCAM	0.56841	0.000418843
VPS13A	1.28357	0.0398534					NUCB2	1.66531	0.0024338					WBSCR22	1.55925	0.00259143	FMNL3	0.559243	0.00159617
FZD6	1.36084	0.0305139					CP110	1.47262	0.0124619					ENDOG	1.77163	0.000337634	SERPINB9	0.497427	0.00026349
IL7	1.74401	0.000942655					GFM2	1.40605	0.0132826					POLR2I	1.69911	0.000989099	MSN	0.628994	0.000415084
SPAST	1.5347	0.00275398					KIAA1737	1.26501	0.0489089					UNC93B1	1.66541	0.00422411	COL4A2	0.635009	0.000698799
ZBTB33	1.49585	0.00715943					MYCBP	1.42466	0.0165063					MED25	1.50469	0.00343987	PMP22	0.694542	0.0110881
PDIK1L	1.37324	0.0347983					STRBP	1.5819	0.0169378					USP21	1.43042	0.0145232	KDELC1	0.748019	0.0430948
PLD1	1.91707	3.78658e-06					GRAMD3	1.49369	0.0199616					BSCL2	1.53859	0.0153159	F2R	0.739314	0.0461811
TDRD3	1.6645	0.000625406					TRAF3IP1	1.50288	0.021743					UCP2	1.44173	0.0364654	FADS2	0.726501	0.0436513
STK39	1.46497	0.0033393					WDR35	1.49243	0.0387825					VGLL4	1.52212	0.00320137	DCN	0.74504	0.0131806
ITGB3BP	1.45523	0.00358376					HMGB3	2.011	0.000332246					THADA	1.61861	0.000390741	PDGFRB	0.736983	0.0252134
CETN3	1.56383	0.000661039					PRSS23	1.46701	0.026305					CARS	1.34995	0.0392687	NID1	0.685528	0.0341521
SCOC	1.38956	0.0254059					POF1B	1.78437	0.00605154					SEMA3A	1.46917	0.0278102	ZNF649	0.588653	0.0132663
CCDC76	1.42948	0.00940617					PERP	1.43633	0.0367781					SIDT1	1.7566	0.00040372	FAM105A	0.559772	0.00208237
HIST1H2AE	1.59217	0.00260427					PLEKHH1	1.49309	0.0424311					USP28	1.59858	0.00879579	ARHGAP28	0.626927	0.0205185
PTGFR	1.4474	0.026655					FRK	1.5588	0.0277494					LRP2BP	1.37168	0.0214225	PDGFRA	0.56396	0.0121754
CDAN1	1.57148	0.0279828					ZSCAN4	1.8806	0.0100235					ADCY2	1.31367	0.0354356	AKT3	0.633753	0.0415154
PLN	1.92633	0.00127616					KLHL6	2.08711	0.00319573					BZRAP1	2.15105	4.59784e-06	CPM	0.581328	0.00863223
LGR6	1.80916	0.000240316					PSD3	2.27113	0.000542002					CHL1	1.7759	0.00440736	ALOX15B	0.615465	0.0487186
ATP1A2	1.6702	0.00375027					NAT1	2.05816	0.00098138					B3GAT1	1.46402	0.00616144	HK2	0.427414	0.000472434
GREM2	1.67871	0.00356038					DUSP19	1.83523	0.00281671					AQP10	1.52562	0.0107814	IGSF6	0.53806	0.00238935
RYR3	1.7185	0.00505159					SYTL2	1.80783	0.00163911					TRIP13	1.58999	0.0168883	FGR	0.591743	0.00553858
SLC22A16	2.39292	0.000383875					MSH3	1.62003	0.0115352					C9orf66	1.57126	0.0181945	CCR1	0.504514	0.000304548
HMGA2	2.13504	1.47318e-07					SEMA3C	1.7035	0.00480852					TNFRSF21	1.42654	0.0129352	HK3	0.464093	0.000646232
SLC2A1	2.04959	7.04329e-06					AGPAT5	1.59922	0.0106958					MBD6	1.44659	0.0194193	TLR8	0.487554	0.000467872
SYTL3	1.73303	5.03781e-05					CCDC41	1.56162	0.0257417					ZBTB9	1.4796	0.0325418	CD300LF	0.544327	0.00308064
ADORA2B	1.5546	0.000536614					NEK4	1.42569	0.0441961					FAIM	1.87855	6.05448e-07	SLC6A12	0.585587	0.00916486
SEMA3C	1.84886	3.25159e-06					DNAJC10	1.51297	0.0184703					ZFP3	1.72276	1.35136e-05	SIGLEC9	0.621388	0.0159198
FRK	1.90135	2.68918e-05					FGFR1OP	1.5069	0.0399326					C6orf192	1.60812	1.34614e-05	PTAFR	0.672242	0.0163792
GCNT1	1.83035	3.97899e-09					RUNX2	1.91838	0.00502523					AZIN1	1.58782	0.000136145	SIGLEC7	0.623782	0.0323324
C12orf24	1.68221	1.4018e-10					DYRK2	1.63918	0.0226581					UGDH	1.52597	3.51142e-05	ITGAM	0.632069	0.0100508
WIPI1	1.64106	4.73455e-08					SOAT1	1.57666	0.0314856					C4orf14	1.50146	9.10494e-05	LHFPL2	0.758441	0.0316262
GEMIN6	1.62333	2.4859e-10					PPAT	1.41974	0.0318453					IQCB1	1.66619	8.66202e-05	ITGB2	0.702508	0.0495053
PAICS	1.59228	3.37808e-10					C18orf1	1.95089	0.000363313					COQ7	1.48496	2.12695e-07	SUCNR1	0.496394	0.00708728
PPIL1	1.44905	1.85391e-06					LXN	2.09765	0.000603134					ATPIF1	1.44658	9.08586e-05	FBP1	0.547694	0.00764799
AZIN1	1.90426	2.93742e-09					RAD54B	1.6145	0.0427799					RPA3	1.50966	3.85206e-05	SNX10	0.516995	0.0023456
B4GALT4	1.65875	8.77945e-08					DZIP1	1.69841	0.00344916					DYNLT1	1.47393	0.000113786	TFEC	0.511587	0.00322973
CAST	1.38777	2.21517e-05					NEK1	1.77424	0.00682743					MRPS28	1.32172	0.00130883	BCAT1	0.613821	0.0437606
OAT	1.47763	4.65463e-05					ZNF606	1.60746	0.0263856					SHFM1	1.2462	0.00849173	SCD	0.577143	0.00255294
AGPAT5	1.77925	1.31173e-06					MDM1	1.71768	0.0128691					CHST4	1.5909	0.000418013	SERPINA1	0.604518	0.0203378
UGDH	1.58845	4.23703e-06					LASS6	1.53033	0.00804683					RTN4IP1	1.3964	0.000437775	DOK2	0.568953	0.00289719
MORF4L2	1.29119	0.000373537					PCBD2	1.53758	0.0285898					UBE2T	1.42154	0.00162343	EMP3	0.655521	0.0121029
MINA	1.27496	0.001616					C1orf25	1.55354	0.0473453					PPIL1	1.34993	0.00225299	CD300C	0.70728	0.0216907
MRRF	1.53576	0.0001268					PLK4	1.60755	0.0143572					EBNA1BP2	1.31119	0.00487506	ABCG1	0.628991	0.0113842
IDE	1.4964	7.16273e-06					TMTC4	1.36991	0.00989797					GEMIN6	1.46437	0.000321567	MSR1	0.596172	0.0259031
PSMD10	1.37629	0.000213708					IPO11	1.39517	0.0121195					C6orf64	1.29947	0.00199294	MTRR	0.639717	0.00744046
GTF2E2	1.3984	0.000100327					VPS35	1.35483	0.0110811					CHCHD4	1.22008	0.0267999	TRPV2	0.635069	0.00159958
C8orf76	1.38424	0.000212143					GOLPH3L	1.34282	0.033417					WIPI1	1.46126	0.00058084	C2	0.704097	0.0214687
HYLS1	1.43415	0.000266574					MRPS31	1.41877	0.0119542					NUDT6	1.31637	0.00644237	TAOK3	0.741969	0.00167607
CEP76	1.35212	0.00154					GLT8D1	1.41151	0.0252471					DRD2	1.36755	0.00468292	TTC7B	0.808907	0.025065
MRPL15	1.31854	0.000180707					ASXL2	1.40511	0.018374					PFKFB1	1.40262	0.00203323	DSCR3	0.787876	0.00481115
FAHD1	1.27381	0.00088535					PEX12	1.35383	0.0201523					GSTZ1	1.37559	0.00826534	NECAP2	0.781256	0.0184322
TRIAP1	1.28894	0.00222893					SENP8	1.34698	0.0406806					RNASEH2A	1.36363	0.00581364	LSM10	0.806312	0.0276966
PDIA6	1.40339	1.34916e-06					ZKSCAN1	1.54795	0.0108293					CSTF2	1.30435	0.0193521	ACO1	0.76944	0.0263064
PSMA5	1.33987	0.000196806					ZFP90	1.41944	0.0474585					CCT3	1.27707	0.000860212	CORO1C	0.765547	0.0347055
DERL2	1.20438	0.00182234					KIF3A	1.51024	0.0298844					MRPL11	1.23187	0.000908066	LCP1	0.680718	0.00795526
OXSM	1.2454	0.000572038					WDR5B	1.63574	0.0219334					LSMD1	1.26203	0.0020204	LPXN	0.72551	0.0143166
STX18	1.18114	0.0120671					EHHADH	1.47069	0.0435495					POLE4	1.22922	0.0067398	BTK	0.74537	0.0430641
DUSP11	1.26274	0.00168732					C14orf145	1.66853	0.00283863					SF3B5	1.21908	0.007251	FCER1G	0.619855	0.00368349
TMCO1	1.28056	0.00312874					GGH	1.47395	0.0249714					RPS24	1.23995	0.016838	TYROBP	0.676263	0.00693421
IFT20	1.31249	0.000268951					PLD1	1.54373	0.0202858					LDHB	1.34348	0.000239158	LY86	0.686186	0.043437
MRPL50	1.26009	0.0037497					LY75	1.75402	0.00542606					TM9SF2	1.3691	0.000138218	HCST	0.697386	0.0192939
SYNJ2	1.605	2.54869e-05					NIPSNAP3B	1.43952	0.0290252					C15orf44	1.2478	0.00571729	LGALS1	0.752227	0.0259358
SLC41A2	1.52103	0.000597523					INPP4B	1.57909	0.00519145					POLR2B	1.21874	0.0232421	CHI3L2	0.4958	0.00825791
GPR115	1.79695	3.85963e-05					C10orf12	1.39799	0.0266221					SLC25A17	1.19856	0.0217036	CHRM3	0.693285	0.0456079
ABCC2	1.62725	0.000227224					TLK1	1.44257	0.0271204					ME3	1.24516	0.00666976	FAM70A	0.636611	0.040256
GDNF	1.52367	0.000779518					CCDC52	1.42217	0.0213734					TUBGCP5	1.25322	0.00611339	KLRF1	0.43765	0.000871584
KCNMA1	2.587	1.34294e-11					KLF12	1.37795	0.0404985					MRPS23	1.27684	0.00502041	GRM8	0.605899	0.0482257
SMPX	2.14887	1.48664e-07					LPP	1.36839	0.0383777					OXSM	1.21076	0.0182428	CLEC1B	0.497111	0.0201471
TWIST1	2.22003	7.05745e-10					C12orf24	1.5106	0.001851					C6orf203	1.20636	0.0144727	ITGA2B	0.519552	0.00636923
GLIS1	1.86356	3.02986e-08					PRMT6	1.3712	0.0185754					CHCHD1	1.19965	0.00965536	NFE2	0.613647	0.04708
PHF21B	1.61416	4.7491e-05					ABHD10	1.50407	0.0103521					NDNL2	1.11648	0.0414551	TUBB1	0.434001	0.0210782
TPBG	1.90192	3.1495e-10					GMNN	1.57235	0.0041919					C1orf35	1.20812	0.00988372	IL1RN	0.554017	0.0161695
STARD5	1.81402	3.10132e-08					PRDX3	1.39002	0.0314823					HINT1	1.20161	0.0126291	TNIP3	0.518142	0.0361303
DGKA	1.68483	2.01963e-07					PIGN	1.50804	0.014577					TBCA	1.18478	0.0307329	SLC6A14	0.521619	0.0272301
PAK3	1.4662	0.000182604					MOSPD1	1.4826	0.0299749					PTS	1.18192	0.0172267	INHBA	0.534855	0.00188118
PTHLH	1.38772	0.000295895					SLC39A6	1.40422	0.0417005					NUP88	1.1655	0.0408756	HBEGF	0.527249	0.00603604
CLDN14	1.63168	7.6434e-06					PRPS2	1.45993	0.00532052					KIAA1609	1.30727	0.000234177	RGS16	0.607739	0.0372364
RAB3B	1.61866	0.000254147					NUP50	1.31156	0.038635					NUP37	1.35575	0.000257249	VEGFC	0.498306	7.2812e-06
AP3B2	1.55691	0.000559744					SERTAD2	1.38296	0.0130199					MIS12	1.31155	0.000618229	CLEC2B	0.532372	3.19984e-05
B3GAT1	1.44074	0.00165255					STK38	1.26503	0.0416989					ZMPSTE24	1.18876	0.0276752	PTGIR	0.592296	0.000201235
PLEK2	1.55518	2.62962e-05					YIPF5	1.30587	0.0261845					UCHL3	1.24701	0.0167089	GPR4	0.580805	0.000379609
LYPD3	1.43316	0.00119678					EIF4G3	1.32098	0.0471736					DERL2	1.17387	0.0300011	SLK	0.689047	0.0108156
HR	1.38446	0.00381868					ASCC3	1.38884	0.0418395					TIMM23	1.18381	0.0486664	JMJD1C	0.683866	0.012162
EDARADD	1.36291	0.00513819					XPO1	1.35421	0.0499267					CDH8	1.20994	0.036415	SIRPB1	0.675639	0.0115296
NDP	1.47872	0.0018766					SAR1B	1.36414	0.0189158					COX7A2	1.19305	0.0147312	ITGB3	0.727388	0.0313387
CDH12	1.50452	0.000600821					CASP3	1.30264	0.0357972					COPS4	1.18381	0.0411964	BMP2	0.486189	4.36907e-05
BHMT	1.47431	0.00531859					CPSF3	1.34424	0.0368559					TFB2M	1.16168	0.0453932	MXD1	0.687871	0.0370556
TNN	1.649	0.000677151					WDHD1	1.38846	0.0441772					ATP6V1E2	1.32155	0.00202809	LONRF1	0.76148	0.0365286
SLC2A4	1.54868	0.00298158					C21orf45	1.29002	0.0292334					MTFR1	1.1745	0.0126275	ELOVL7	0.770854	0.0432668
ANXA13	1.79078	1.18011e-05					FUT8	1.25991	0.0428251					MLYCD	1.27699	0.00690627	CSTA	0.60763	0.00122344
HTR4	1.58708	0.000147186					PCNA	1.29458	0.0465613					CCDC53	1.24563	0.00400868	ATP1B3	0.726791	0.0323771
HS6ST3	1.60056	0.00159994					IGFBP5	2.07108	0.00206559					C12orf24	1.25108	0.00997655	SERPINB8	0.717716	0.00623515
NPFFR2	1.65712	0.000673962					SPOCK1	2.31728	0.00435379					C15orf41	1.27508	0.00937226	EMP1	0.711099	0.00845813
LGI1	1.40221	0.00752363					PSAT1	2.31383	0.0070446					MRPL16	1.19672	0.00768855	RPS6KA3	0.725685	0.00843966
RDH12	1.3348	0.0141124					CLGN	2.21364	0.00779296					ATP5J2	1.20634	0.0251713	CHSY1	0.773602	0.0161032
MYCN	1.62331	0.000953608					KBTBD6	1.7005	0.0275164					ACCN4	1.20328	0.0389772	RNF149	0.692051	0.0061282
ZNF436	1.54737	5.40485e-05												PEX11B	1.26821	0.000977292	BST1	0.761289	0.0169672
SOX4	1.37102	0.00647663												PARK7	1.31183	0.000616809	SLC31A2	0.673165	0.013729
RTP4	1.31584	0.030513												LCMT1	1.18648	0.0165893	SYP	0.7667	0.0138468
RPRML	1.72862	0.00153689												MRPL45	1.22919	0.00677116	REN	0.771377	0.0434357
C3orf32	1.61194	0.00190785												DET1	1.263	0.0132939	ADRB1	0.621373	0.0250183
COX6B2	1.7589	0.000574568												ANAPC5	1.30963	0.00395838	GRASP	0.681185	0.00311145
LBP	1.62473	0.00549836												LAS1L	1.20644	0.0346241	ARL5B	0.737915	0.0418238
ITGA11	1.84125	1.67548e-07												TMEM14B	1.19577	0.0456562	FSTL3	0.642508	0.0158898
LOXL1	1.98885	3.5106e-07												DDX1	1.19902	0.046741	SPRY4	0.607749	0.00539859
COL16A1	1.66419	9.04949e-07												FUNDC1	1.26513	0.018727	DENND3	0.619493	0.00651757
STMN3	1.51111	1.06705e-05												SOD1	1.39088	9.56214e-05	AKAP13	0.757497	0.0430469
ANGPTL2	1.60224	0.000169224												DDX50	1.19939	0.0454243	RHOBTB2	0.688488	0.048522
HTRA3	1.72111	5.02256e-06												ZMAT2	1.21752	0.0297847	MNDA	0.49013	0.000885086
SPON2	1.62504	1.64034e-06												CMAS	1.32325	0.00834751	RGS18	0.489166	0.00479923
COL6A1	1.55967	2.00712e-06												TMED2	1.25474	0.015917	S100A8	0.532477	0.0223346
ATP8B2	1.42208	8.0784e-06												PSMD10	1.32284	0.00294483	STX11	0.507063	7.03749e-05
MAN1C1	1.32143	0.000418207												NKIRAS1	1.30761	0.00560062	C6orf145	0.748226	0.0416463
HTRA1	1.767	6.561e-10												RNF170	1.26925	0.00784528	CSF3R	0.592233	0.0228921
SLC16A2	1.65028	3.20156e-09												CSNK1A1	1.20002	0.0355105	SLC25A37	0.64435	0.0474222
SH3PXD2A	1.52813	5.21617e-08												GTF3C3	1.2774	0.0243683	TNFAIP6	0.436207	0.000280568
DBN1	1.56425	2.10345e-06												SYAP1	1.3273	0.00893403	GPR84	0.554434	0.0113604
FMOD	1.47456	0.000485967												TPST1	1.22654	0.00915764	SOD2	0.604558	0.019333
COPZ2	1.34135	0.00288477												CNOT1	1.2344	0.026761	MCOLN2	0.575529	0.00264277
C1R	2.00276	3.22489e-10												SSB	1.36431	0.00897341	HSD11B1	0.582687	0.00652973
HEPH	1.94202	9.28526e-09												GTF2B	1.22948	0.0198577	HSPA6	0.593285	0.0242261
SPON1	1.82224	3.65781e-06												PARP16	1.35429	0.000741489	CLEC4D	0.525612	0.0272257
BHMT2	1.78157	1.9142e-07												PHKG2	1.22981	0.0150932	CLEC4E	0.586111	0.0351584
LTBP1	2.31766	8.19033e-11												MUTYH	1.25387	0.00503952	IL18RAP	0.531815	0.0241945
MGP	1.83678	2.30508e-06												ZFYVE27	1.1869	0.0131191	IL1B	0.409828	0.00741418
FZD7	1.61615	7.16196e-05												AARSD1	1.25926	0.00107134	SERPINE1	0.471845	0.028074
PDZRN3	1.54392	0.00100576												RNF25	1.16531	0.0481401	ICAM1	0.568628	0.0104596
FREM1	1.51346	0.00102441												TBP	1.19726	0.0112298	THBS1	0.586536	0.0354781
PCDHB14	1.56168	1.70669e-05												MINA	1.18194	0.0340555	HAS2	0.556092	0.0287867
DPYSL3	1.403	0.00162683												HIST3H3	1.18815	0.0161684	CXCL11	0.284418	0.00484199
ZNF423	1.30107	0.0104438												DHODH	1.18508	0.039119	LIPG	0.443727	0.00394408
FAM5C	1.81427	2.68763e-05												COQ6	1.30967	0.00665794	FAP	0.586041	0.0369405
COLEC11	1.67111	3.61136e-05												APH1B	1.27384	0.0190205	CCL8	0.534168	0.0337842
PDGFRL	1.51541	0.00162447												IARS2	1.27884	0.0115374	CXCL9	0.448601	0.0302265
GLI1	1.85951	0.000172994												VDAC3	1.29212	0.0128527	CSF2	0.611075	0.0345335
HOXB2	1.57403	7.46582e-05												CDK7	1.234	0.0318705	CD86	0.53064	0.0411253
HOXB3	1.29514	0.0396538												IDE	1.32578	0.00668818	LGALS2	0.439601	0.0374702
PLSCR3	1.30859	0.000224939												CDK5RAP1	1.24221	0.0363409
CD99	1.3171	0.0005728												DYRK3	1.34118	0.00542687
PRCP	1.37643	0.000751181												RRS1	1.22733	0.00687215
TNFRSF25	1.28372	0.00794593												CCT2	1.18932	0.0392659
SYT11	1.31007	0.00320259												KIAA1409	1.25664	0.0205746
RGL1	1.21636	0.00746463												TMEM84	1.21861	0.0364786
HOXB4	1.28184	0.00544557												DPP10	1.24682	0.0248998
ZC3H10	1.21831	0.0328585												SOX1	1.20809	0.0369773
HOXA7	1.31314	0.0240431												BNIP1	1.37782	0.00471572
BMP4	1.51631	0.00338631												JMJD5	1.29622	0.0117408
SLC45A3	1.43833	0.00555986												CNGB1	1.38178	0.00798092
GATA5	1.31303	0.0319708												ZNF311	1.33027	0.0242408
HOXC6	1.39462	0.0100956												PPP1R11	1.41967	0.00946024
CAMK1G	1.38433	0.0110712												RHBG	1.30218	0.0156607
ZNF521	2.01352	1.16524e-06												ABCA4	1.35415	0.0329522
NAP1L3	1.9589	1.19264e-06												CEACAM7	1.47675	0.0037133
ADAMTS5	1.69904	0.000156964												SLC5A5	1.33856	0.0058006
ZNF253	1.55016	0.000262053												TMPRSS11E	1.21819	0.039041
ANGPT2	1.49441	0.000908571												FUCA1	1.35112	0.0115719
MARK1	1.79218	2.64706e-07												ATP6V1D	1.37736	0.0228339
ZFP90	1.65154	5.20765e-06												AFP	1.36495	0.0429564
TBL1XR1	1.38178	0.00144208												CHAD	1.67426	0.000578259
BIVM	1.41662	0.00156513												PART1	1.42529	0.00341715
SESN1	1.37427	0.0144167												GNMT	1.42238	0.00818722
LPP	1.56653	1.82018e-05												WARS2	1.28296	0.014926
PKD2	1.4008	0.0018092												MYH7B	1.37337	0.0216442
PALLD	1.31437	0.0023909												GIPR	1.35373	0.00619646
BCL2	1.44163	0.000741252												CALR3	1.33574	0.0405654
ZFPM2	1.27864	0.0160026												HSP90AA1	1.54857	0.00395122
SETBP1	1.22059	0.0350149												HSPH1	1.48093	0.00618813
MATN2	1.35921	0.00790893												PPID	1.41934	0.0124073
PCDHB4	1.30656	0.00848085												GCLM	1.41508	0.0352402
KLHL3	1.2914	0.0264947												C9orf72	1.48114	0.0157933
MPPED2	1.59052	0.000184647												ALB	1.41449	0.0263657
PDLIM3	1.57519	0.000249274												CUBN	1.35454	0.0294151
LARP6	1.28569	0.0072802												SPACA3	1.22042	0.0407439
PPAPDC3	1.28561	0.00190769												OCA2	1.80595	0.000712728
DKK3	1.22394	0.0421697												TRIM31	1.40234	0.0402132
ZCCHC5	1.38829	0.0240586												MEGF10	1.44336	0.0177181
ABCB6	1.60657	1.6919e-08												CCKBR	1.45616	0.0358868
TG	1.56942	2.10589e-06												KLHDC4	1.34116	0.0253609
DLEU1	1.59139	4.10071e-05												L2HGDH	1.37288	0.03395
PPP2R2B	1.58659	5.11433e-06												RAB26	1.81347	8.00838e-05
FGF13	1.52453	4.0175e-06												GRM5	1.61889	0.000428098
C6orf35	1.46227	0.000342235												SALL4	1.99025	0.000100654
LASS6	1.74707	2.3731e-08												TMEM79	1.53599	0.0117488
GMNN	1.80959	1.02564e-07												CAPN5	1.63499	6.05982e-05
CROT	1.99237	7.29238e-08												SLC39A6	1.46878	0.00067151
VAV3	1.43607	0.00538122												PAK1	1.52119	0.00693477
ANKRA2	1.53828	0.00100044												FAM83E	1.85486	0.00042928
USP48	1.39947	0.000746584												PAQR4	1.57033	0.00391343
ACYP1	1.38651	0.00267979												FAM60A	1.4896	0.000175953
TMEM14A	1.44229	9.00212e-05												XPR1	1.51166	0.0024296
HMGN3	1.53632	0.000178281												PARS2	1.47118	0.00970934
TLR5	1.43473	0.00127298												SLC7A1	1.50751	0.00312225
MRPS33	1.3414	0.00407269												RUNX1	1.32371	0.0330582
RPS27L	1.29297	0.00687143												SLC39A11	1.52393	0.00500716
VPS35	1.46451	1.0045e-06												C1orf107	1.37768	0.0108112
SATB1	1.31469	0.00132128												DIRAS2	1.34037	0.0360428
TFDP2	1.39259	5.69952e-05												BPIL1	1.55533	0.00431329
SMARCC1	1.30395	8.10388e-05												HIST1H2AB	1.39314	0.0161621
SET	1.22239	0.00721078												RHEBL1	1.5638	0.00233207
C21orf45	1.31595	0.000149931												AMACR	1.43416	0.00707361
RBBP4	1.19651	0.00181885												WNT10B	1.4012	0.019511
AP4B1	1.21139	0.00459755												DUSP23	1.58284	0.00147756
WDR37	1.22867	0.00428416												ACY3	1.38371	0.0221492
IKBKB	1.20951	0.00828456												AHCY	1.3048	0.00739173
NSF	1.49593	2.98598e-07												HMBS	1.29506	0.0145344
COG5	1.41851	1.80346e-05												TOR3A	1.31297	0.00740017
NRD1	1.2651	0.000205933												PDIA4	1.28268	0.0107079
UBE2A	1.16686	0.00837192												NSF	1.20164	0.0410671
YWHAZ	1.17436	0.0215722												SFXN2	1.40285	0.0092465
RBL1	1.36338	0.000284215												PAICS	1.2569	0.0136013
HSP90B1	1.26117	8.15119e-05												GSS	1.25849	0.0215996
C9orf80	1.2797	0.00032296												SLC7A9	1.7788	0.000429275
TMED10	1.30169	0.000312858												PAGE5	1.68199	0.000742171
RNF170	1.26006	0.00594401												EPB41L4B	1.44257	0.00576719
ZCCHC9	1.2225	0.00822337												OVGP1	1.43633	0.00947484
PHKB	1.2306	0.0164622												KCNK4	1.33044	0.030412
RPL22	1.38697	0.000431906												INPP4B	1.52253	0.00641107
TMED2	1.31793	0.000526618												NUDT2	1.41239	0.00920401
FBXO4	1.2647	0.00352902												FUT8	1.27443	0.0189819
MBTPS2	1.31256	0.00171993												RUNX2	1.44473	0.0311259
DYM	1.43697	1.33507e-07												KIAA0284	1.61869	2.56899e-07
MID2	1.29076	5.66191e-05												SLC22A5	1.59997	4.85955e-07
RANBP9	1.35729	0.000144907												DTX3	1.70614	1.5045e-06
JAG1	1.32144	0.00011272												POFUT2	1.51855	2.79343e-05
WARS2	1.33066	0.000354879												INPP5E	1.52515	6.63218e-05
PAPOLG	1.31973	0.00061741												SNAPC4	1.40872	0.000177912
NUP155	1.34569	0.000861979												MAPKBP1	1.45797	3.15171e-06
MTFR1	1.30848	0.00228415												SSH3	1.54962	7.03853e-06
EPRS	1.25803	0.00738922												SLC25A29	1.71354	1.30359e-05
GFPT1	1.3016	0.00261651												ABCB6	1.6783	6.88804e-07
SNX19	1.18619	0.00943681												TRPV1	1.53087	0.000210014
ARCN1	1.192	0.00957693												LASS6	1.49078	0.000303195
FUT10	1.23662	0.0129989												C1orf97	1.46763	0.000211831
CLNS1A	1.30385	0.000193475												CAST	1.30144	0.00439359
FUNDC1	1.34365	0.0003887												MAN1A2	1.26169	0.0376508
RCN2	1.31136	0.000336762												RHBDL3	1.26058	0.0179716
NDUFB5	1.34436	0.00030156												DNTTIP1	1.23957	0.0183857
ACN9	1.33011	0.000517945												STX18	1.24021	0.0255491
SGCB	1.3062	0.000458792												SFI1	1.3763	2.92126e-05
NMT2	1.29323	0.00108612												ARFGAP3	1.24769	0.000995286
TIPRL	1.34775	0.000139019												DCI	1.35922	0.000119546
CRIPT	1.27566	0.00709928												TSEN34	1.23884	0.00149748
ACTL6A	1.27667	0.000702852												MRPS26	1.34813	0.000590752
GNPAT	1.29338	0.000800297												SNRPD2	1.28207	0.0006862
MKKS	1.26538	0.00400906												CRADD	1.2521	0.00303963
FBXO8	1.19592	0.0395178												DCPS	1.28838	0.00580524
PPARA	1.20524	0.0283962												IGF2BP2	1.35717	0.000709777
PCCA	1.25337	0.00729281												SIPA1L1	1.17906	0.0242694
LDHB	1.23597	0.00810591												RPL4	1.19499	0.0292258
PIGF	1.25664	0.00824599												GOLGA1	1.32986	0.000226455
YIPF5	1.55156	1.85175e-06												ULK3	1.22996	0.00268978
EIF5A2	1.36675	0.000501085												PCNT	1.21548	0.00579281
TOR1AIP1	1.19496	0.022648												TRIM26	1.20027	0.0248314
MTMR2	1.32236	0.000414332												MDC1	1.25513	0.0143683
GAPVD1	1.17879	0.0166524												EIF2C1	1.20517	0.0379833
MRPS10	1.24049	0.00366364												SIN3A	1.28816	0.00439121
ARL1	1.29458	0.00116432												ABI2	1.21518	0.0275287
TSN	1.20711	0.0114149												NPEPL1	1.24068	0.0104527
C6orf203	1.23033	0.00608426												POMT2	1.22331	0.0129651
KLHL9	1.22976	0.00743156												SAFB2	1.1507	0.0473504
GGPS1	1.25467	0.0074023												STK38	1.26141	0.0231512
KATNAL1	1.27806	0.0121954												ACVR1	1.2327	0.0290569
MPDZ	1.35362	0.00259626												CA5B	1.18234	0.0345632
KLHL8	1.34685	0.00482996												PPP1R3F	1.20292	0.015695
BBX	1.29652	0.00668941												PDZD7	1.09808	0.0224601
ZNF148	1.23164	0.019454												RPL10A	1.05307	0.0189135
CLCN3	1.2232	0.022386												GLTSCR2	1.09337	0.029618
COL4A3BP	1.24477	0.0225205												ADAMTS13	1.19401	0.027348
ZNF670	1.30096	0.019109												PSME3	1.17058	0.0404168
KPNA3	1.26028	0.022379												CHRNA10	1.19096	0.0385783
LEF1	1.89687	5.90952e-09												CNNM4	1.31303	0.00638084
ROBO1	1.75855	4.72282e-08												GTF2IRD1	1.25475	0.0337605
NUDT11	1.50395	9.19251e-05												CEP72	1.26109	0.03939
PIGN	1.60382	1.18445e-05												KCNJ14	1.44257	0.000304747
PRKACB	1.57549	0.000199965												NPAS1	1.27262	0.0103328
C1orf112	1.37842	0.000319729												TIGD5	1.17918	0.0454421
SNX6	1.37047	0.00156479												B3GNT4	1.26364	0.0398706
PPIL3	1.35662	0.0049506												FBXO24	1.35167	0.00562827
GLCE	1.2607	0.0231739												SLC35B2	1.22454	0.0448279
MITF	1.40749	0.00327497												C20orf141	1.28818	0.0161205
MAN1A2	1.46908	7.55667e-05												TULP1	1.24963	0.0203107
MRPL35	1.35987	0.000192361												SHBG	1.27806	0.0360362
KIAA0586	1.33313	0.000214904												FBXL18	1.21496	0.0383196
CASP3	1.38353	0.000237671												CHGA	1.32592	0.000553192
LZIC	1.26674	0.00193813												ODF1	1.20781	0.0287518
IPO11	1.53551	2.36207e-06												DUSP15	1.19099	0.0231418
VDAC3	1.3751	7.99596e-05												KLK14	1.19552	0.0296953
TASP1	1.33379	0.00187876												BAI1	1.22468	0.0345314
CDKL3	1.31595	0.00232802												ANGPTL6	1.20971	0.0486555
CRNKL1	1.41634	0.000289481												SPHK2	1.23419	0.00438714
CPSF3	1.45879	0.000149801												C7orf26	1.22444	0.00766821
ARMC1	1.39836	0.000983591												SFRS16	1.1805	0.0413631
ADNP	1.39557	0.000246055												PROCA1	1.24313	0.0482939
WDR48	1.36411	0.0015747												GATAD1	1.23282	0.0448923
TRIM37	1.34059	0.00397578												CELSR3	1.26414	0.0151019
C20orf72	1.42241	0.000246262												BARD1	1.24232	0.0248933
DHX32	1.3456	0.00235571												C9orf50	1.2467	0.02778
STK38	1.32777	0.000489247												KLC4	1.2244	0.0402684
METAP1	1.33176	0.000605416												FRS3	1.18071	0.0172779
TMEM5	1.33315	0.00319787												C17orf56	1.15784	0.0306209
PAPSS1	1.2069	0.0282475												FGF20	1.20603	0.0275427
PDCD4	1.30398	0.00256473												GNB3	1.29205	0.0327368
SIP1	1.35528	0.000921223												GMNN	1.57267	0.000472356
RNGTT	1.29787	0.0028831												OXCT1	1.29423	0.00595718
POLG2	1.33915	0.00263614												SLC25A12	1.26751	0.0137401
NOL8	1.32071	0.00599561												RRM1	1.23879	0.042311
TMEM117	1.79052	2.67173e-09												DDB2	1.35317	0.0344493
MCM6	1.40006	1.15132e-05												PDLIM4	1.73513	0.000462238
WASF1	1.55984	8.94604e-08												GPR135	1.69973	0.00241028
GPSM2	1.52818	2.4899e-05												NT5DC3	1.34419	0.0207485
FIGNL1	1.65753	2.26321e-07												GADD45G	1.34546	0.0276545
NUP43	1.52031	1.13183e-06												SPSB1	1.26021	0.0333548
LARS	1.52422	2.22883e-06												NPAS2	1.5737	0.0176239
EIF4G3	1.50061	1.23065e-05												C6orf81	1.58188	0.0205992
R3HDM1	1.57481	6.43877e-06												SLC28A2	1.94202	0.0205612
RCBTB2	1.47758	8.55604e-05												LGR6	2.07303	9.33513e-05
OXCT1	1.45059	0.000187817												KLHDC8A	1.81056	0.000241939
PARP11	1.41812	0.00185992												SMPX	2.01056	0.00123608
FANCL	1.3484	0.00230977												NPFFR2	2.11166	0.000146632
ARMCX5	1.25924	0.0200126												HS6ST3	2.15867	0.000294458
RRM1	1.35702	0.000579998												TG	1.62274	0.000118267
LIMA1	1.27088	0.0164206												PPP2R2B	1.63186	0.000197676
CDK6	1.23146	0.0368283												ZMAT4	1.45743	0.00988791
DOCK1	1.38044	1.05123e-05												SNTG2	1.61431	0.00460589
CLASP1	1.35955	8.95167e-05												SLC2A4	1.76569	0.00511762
SMARCA2	1.28262	0.0014371												NMNAT2	2.68153	8.92389e-07
CSDE1	1.28741	0.0015572												SOX9	2.46346	2.46328e-07
ZYG11B	1.21294	0.0315918												AQP6	2.16013	1.08872e-05
TTF1	1.31511	0.00261079												NHS	2.30922	3.33324e-05
MRFAP1L1	1.19671	0.0158826												VWCE	1.76957	0.00306056
KIFAP3	1.23989	0.0160106												D4S234E	2.37353	0.000228608
TROVE2	1.26653	0.0140836												NGFR	1.83388	0.0128282
MAP3K7	1.18482	0.035694												COL7A1	1.64008	0.0226143
DPP8	1.35282	0.000527885												GRHL3	1.58512	0.0083436
KIAA1429	1.21995	0.00747512												TPBG	1.48344	0.0134951
ABCB7	1.22642	0.00873342												CYP2S1	1.64368	0.0156776
ZNF532	1.31476	0.000820541												INSL5	2.21289	7.2359e-05
RCOR3	1.24331	0.0170345												BCL2L14	1.73105	0.00181543
GATAD1	1.25585	0.00706912												FOXE1	1.72742	0.00992339
CEP57	1.36877	0.00293896												NRG2	2.02043	4.15309e-06
C1orf26	1.23367	0.0344005												HMGA2	2.33902	1.72891e-05
ALPK1	1.32107	0.00241977												KCNG1	1.48541	0.0152692
CMAS	1.30234	0.00727165												KCNJ1	1.61937	0.0176082
ATRN	1.29417	0.00146945												CRABP2	1.78531	0.00126358
ZNF318	1.23587	0.00443222												FHL2	1.77509	0.00274266
CLTC	1.35628	4.34258e-05												BCL11A	1.70054	0.00630866
ATP5F1	1.36767	7.84541e-05												LYPD1	1.61331	0.016711
SAAL1	1.23656	0.00544938												CYP2A13	2.57198	2.65612e-05
KLHL12	1.27232	0.00188608												STAR	1.8373	0.00172411
EFTUD1	1.16497	0.0406613												WNK4	2.12209	0.00064926
RFWD2	1.19753	0.00817961												RDH12	1.80035	0.00181407
SLC4A1AP	1.22246	0.0108109												LPA	1.6707	0.00833005
PDSS2	1.25283	0.00712984												CYP26A1	1.7239	0.0149562
PGBD3	1.21544	0.0203765												SOX21	1.72099	0.0167396
PHF11	1.22748	0.0183935												CHRNB4	1.66057	0.00952173
VPS36	1.31987	0.00209382												CSTL1	1.47055	0.0386078
ATF7IP	1.26802	0.00520478												SCGN	2.45322	6.75079e-06
IPO8	1.28579	0.0119341												C4BPB	2.20695	6.86285e-06
AP3B1	1.23282	0.00789879												STK32B	1.88264	0.000601043
KIAA0196	1.19051	0.0451765												WNT10A	1.67264	0.00459504
NSUN3	1.2215	0.0254609												CA10	1.90321	0.00316554
RPS6KC1	1.19926	0.0464114												GPT	1.68585	0.00432589
PRPS2	1.61337	4.72716e-06												GPR156	1.39984	0.012689
CCAR1	1.4752	0.000994267												SAMD10	1.52653	0.0319113
STK38L	1.5515	0.000753073												MANEAL	1.48017	0.0129222
RRM2B	1.48358	0.00131431												RASAL1	1.37617	0.0191838
VPS13C	1.40311	0.00343774												CNIH2	1.48167	0.0314553
DNAJC10	1.61745	3.62141e-05												LYNX1	2.00542	0.00529314
CCDC52	1.619	5.08663e-06												RHBDL1	1.7265	0.0197705
HSF2	1.3625	0.00186211												SYT12	1.69978	0.0108475
C5orf15	1.48037	1.17439e-05												TRAF7	1.56912	0.0378904
RBBP9	1.45695	0.000179115												GRP	2.66296	1.95806e-06
TMEM106B	1.35539	0.00143574												MYRIP	2.18232	5.23015e-05
USP46	1.44133	0.00161754												IGFBP5	2.42868	0.000293989
TBC1D19	1.5009	0.000286362												BBS5	1.71291	0.00532023
SUCLA2	1.43875	0.00216776												BCL7A	1.66333	1.29242e-06
ZNF177	1.36121	0.00976832												MDK	1.4923	0.00244575
DTWD1	1.34248	0.00214657												RNF150	1.61829	0.000855367
ATRX	1.31296	0.0139968												C17orf58	1.66672	0.000812886
AKAP7	1.28523	0.0205866												ADRA2A	1.55936	0.00308203
KLHL7	1.29192	0.0277032												NT5E	1.86837	9.64923e-05
ICK	1.26416	0.028654												DLL1	1.6252	0.00391711
KIAA1826	1.36576	0.00193142												ABP1	1.94463	0.00126767
TIGD2	1.3891	0.00303746												ABCB9	1.50824	0.0311024
BET1	1.37844	0.00632927												KCNH2	2.04208	0.00200327
ZNF184	1.35474	0.00739173												CNTFR	1.72929	0.0151309
WDR7	1.34384	0.0011074												AGT	1.53319	0.0423286
DCK	1.30549	0.0164238												NELL1	1.89673	0.00283498
ZNF642	1.33063	0.00925326												MYOC	1.6873	0.0307772
ZNF449	1.33791	0.0182693												DMD	2.25382	9.58697e-07
ZNF223	1.27328	0.0368797												NET1	2.03668	1.13424e-05
AK3	1.40433	0.0016221												APCDD1	2.3232	1.36392e-05
AASDH	1.3048	0.0349969												CAP2	1.96065	9.83026e-05
DOCK7	1.41882	0.00116454												SORBS2	1.67269	0.00123951
SLC35A5	1.27239	0.0350095												PLCB4	1.60299	0.0100771
AGGF1	1.30255	0.0269356												HEY2	1.90728	0.00244313
CKAP2	1.53231	0.00406502												FLJ13197	2.02165	0.00225921
HPS3	1.48095	0.00412383												MSH3	1.69289	0.0001804
FGFR1OP	1.80278	9.09166e-07												CROCC	1.67967	0.00082119
CCDC41	1.74995	1.7661e-05												COQ4	1.76289	0.00045944
NEK4	1.48931	0.000501915												OGFOD2	1.68909	0.000560341
IQCB1	1.49648	0.000624228												COG7	1.60529	0.000553131
DAPP1	1.6105	0.000351508												TULP3	1.52529	0.00221779
ZNF529	1.47379	0.00105339												IFT122	1.69912	0.00243963
SMEK2	1.60812	0.00128366												CORO2B	1.74897	0.00195525
ZBTB41	1.47625	0.00295422												TTC5	1.46681	0.0458262
TLK1	1.5861	4.82307e-05												C10orf95	1.7534	0.00239258
C12orf23	1.50904	6.84188e-05												EPHX1	1.51655	0.0265576
PUS7L	1.64544	0.000238503												ITGB8	1.51701	0.0240886
MPHOSPH9	1.66926	0.000181057												LASS4	1.52342	0.0299339
ADAM9	1.4348	0.00303629												CCDC69	1.41423	0.0403468
RTCD1	1.36222	0.00212799												TPPP	1.68117	0.0200753
ATXN3	1.35036	0.0111527												TRIM68	1.83434	0.000828498
GGH	1.54336	0.000449192												FARP2	1.62112	0.00578677
WDR67	1.56912	0.000533318												TP53INP1	1.66768	0.00260306
PSPC1	1.44727	0.00103689												SLC2A10	1.5851	0.00165597
XPO1	1.52447	4.98385e-05												TTLL1	1.63961	0.00194615
ALG6	1.39018	9.41887e-05												ZNF232	1.72668	0.00243557
POT1	1.36724	0.00188526												C19orf18	1.43425	0.0330431
ORC5L	1.36005	0.000867446												TOB1	1.57716	0.00732128
ZNF558	1.2732	0.0065539												SSBP2	1.65619	0.000620887
CAMK2D	1.34038	0.00104549												TSC22D1	1.45582	0.0151823
FBXL4	1.26683	0.0144973												SYNE2	1.59893	0.0214877
TCF12	1.61856	2.44718e-05												SPINT2	1.76841	0.000807059
ARMCX3	1.36333	0.00768956												FLNB	1.78191	0.000813896
TIA1	1.42379	0.00885108												LRRC8E	1.82104	0.000687739
C10orf12	1.50388	3.70505e-05												DHRS3	1.78518	0.0023065
SEC61A2	1.43509	0.000163941												HSD17B8	1.63958	0.00143554
TNFSF4	1.60449	0.00011884												LGTN	1.47161	0.00775961
PPAT	1.51142	0.000127761												HKR1	1.50595	0.00838268
ZNF643	1.38123	0.000283831												NMNAT3	1.42384	0.0112278
SUB1	1.37102	0.000621583												BSPRY	1.45404	0.013775
TMEM48	1.47424	3.06087e-06												SH3BP4	1.4256	0.0246878
WDR12	1.49264	6.14821e-06												CHCHD6	1.42018	0.0166822
SRPK1	1.28663	0.00688291												FARS2	1.36556	0.0290361
BPGM	1.25156	0.00892331												RBBP9	1.44803	0.0129469
ECT2	1.43169	0.00304495												ZNF211	1.35611	0.0239061
WDHD1	1.43079	0.00160454												TOM1L1	1.44436	0.0105772
C12orf4	1.34016	0.0023043												TNKS	1.41992	0.0216921
CDC27	1.25531	0.0140735												CDK5RAP2	1.32691	0.0419332
ITGAV	1.51862	0.000288967												KIF13B	1.87665	0.00495145
GALNT1	1.40521	0.00124663												TMPRSS13	1.60304	0.0277428
CBFB	1.34887	0.000243228												CLU	1.70636	0.00738948
CMTM6	1.36519	0.00293521												MAP1B	1.65249	0.00176546
NUP50	1.30108	0.00234161												FBXO31	1.69952	3.15877e-05
MRPL3	1.34129	6.88599e-05												GAS7	1.3611	0.0227146
ZMPSTE24	1.2958	0.00188207												CCDC8	1.43456	0.0178191
FKBP3	1.34082	0.000342412												PDE2A	1.39737	0.0370774
MRPL13	1.24796	0.00298689												PEX6	1.79997	0.00391822
PIGK	1.31688	0.00645883												SLC2A11	1.6853	0.00192447
TRAM1	1.27465	0.00381109												PTPRS	1.40626	0.0435088
SCP2	1.33047	0.00753228												COL23A1	1.53656	0.000794304
COMMD10	1.25098	0.0326974												C1QTNF4	1.38017	0.0100739
PDLIM5	1.36325	0.000724939												FAM59A	1.49791	0.00443843
MAP3K5	1.36349	0.00173063												C21orf2	1.42393	0.000994887
DENR	1.41201	6.65329e-05												MST1	1.33957	0.00560524
METTL4	1.311	0.00536459												SMCR7	1.32776	0.0213986
CAND1	1.32323	0.00674142												MMAB	1.38041	0.024404
RAB18	1.2441	0.0140243												CLOCK	1.27545	0.0243575
NUPL2	1.36608	0.00218322												PCSK5	1.32514	0.0379346
MBD4	1.36488	0.00118213												CKMT2	1.64445	0.000590166
C1orf131	1.25573	0.01246												PGM5	1.49433	0.0226749
C9orf82	1.31544	0.00430236												ITGA7	1.54088	0.00183883
TMEM123	1.40529	0.00195124												JPH2	1.45009	0.00675042
NAB1	1.35156	0.00105464												BHMT2	1.39323	0.0316866
ACTR6	1.33531	0.00517727												PDLIM3	1.3718	0.0449981
JRKL	1.3448	0.000932385												GDF15	1.64349	0.0138807
HDAC2	1.30127	0.00118078												NAT8	1.43576	0.0404986
SLC30A5	1.33817	0.00192466												CD207	2.02021	0.00133382
SRPK2	1.30452	0.00999596												ANXA13	1.98222	0.000405277
GOPC	1.36518	0.000937382												HTR4	1.58441	0.0101545
AASDHPPT	1.29134	0.00668113												YBX2	1.68152	7.80727e-06
EED	1.46798	3.27285e-05												BCL2L10	1.71292	1.27244e-05
SCYL3	1.28283	0.00230843												SOAT2	1.64379	1.62123e-05
COPS4	1.23947	0.00679878												STAC2	1.73784	6.92175e-05
EPC2	1.27982	0.00225701												PARD6A	1.35479	0.0154456
PPP2R5E	1.26643	0.00306005												CALML6	1.4718	2.33793e-05
PPP1CC	1.31173	0.00267057												LTB4R2	1.25557	0.00418002
PMPCB	1.25736	0.00405576												A4GALT	1.32278	0.0133541
CLN5	1.25236	0.0128186												KCNF1	1.6453	0.00132436
KIAA0907	1.38485	0.0016518												PC	1.41999	0.0066123
POLR3F	1.27971	0.0115286												SREBF1	1.30534	0.0174623
SS18L1	1.28017	0.0129061												ARHGEF16	1.64469	5.8068e-05
ASCC3	1.73281	1.2049e-06												PLA2G4B	1.37215	0.00269846
MOSPD1	1.55445	0.00054307												PLA2G6	1.4687	0.00171757
ATR	1.45643	0.00142833												SPTBN2	1.54255	0.000358115
SMARCAD1	1.37153	0.00334709												SH2D3A	1.43478	0.0103281
FAM3C	1.38984	0.00604898												H1F0	1.59098	0.00246882
CD164	1.45602	0.00117227												GYLTL1B	1.64691	0.00149104
XRCC4	1.40268	0.00180007												SLC4A3	1.48767	0.0111844
SLC35F5	1.36737	0.00187399												MESP1	1.81884	2.95876e-05
SLC35B3	1.37763	0.00345504												EFNA4	1.50843	0.00340145
TPP2	1.28601	0.0181984												GAMT	1.48898	0.00405184
WDFY1	1.54054	0.000859167												RHOD	1.56459	0.00207176
MINPP1	1.42221	0.0046258												DTNB	1.33189	0.0123354
UBE2Q2	1.38566	0.0106041												TSTA3	1.32674	0.0239346
SLC39A6	1.53059	0.000162081												COL9A3	2.01686	1.07103e-06
LMAN1	1.48826	0.00170079												PRRX2	1.43844	0.0189759
DLG1	1.31979	0.00780991												RAMP1	1.70726	0.00298302
CDK8	1.35055	0.00936657												DUSP26	1.46966	0.0115915
C10orf118	1.31017	0.0144039												NRXN2	1.4258	0.0292013
PNPT1	1.34343	0.00358174												ITGB1BP2	1.47229	0.00369816
INPP5F	1.37895	0.00403932												CACNA1G	1.39145	0.0022761
MAP4K4	1.35163	0.00451664												ENTPD2	1.30285	0.00822328
SAR1B	1.45301	9.45601e-05												ZCCHC5	1.39259	0.046899
SH3GLB1	1.2528	0.0129562												PNCK	1.50854	0.013494
MTDH	1.39908	0.00133135												NTF3	1.58006	0.00156195
YIPF4	1.30017	0.00938199												ASB2	1.56646	0.0109738
CEPT1	1.28599	0.014849												CCDC3	1.37849	0.0393886
NSMAF	1.30802	0.00100667												SLC45A3	1.40763	0.0386403
MTO1	1.35276	0.00187295												LIX1	1.48278	0.0324567
RNF111	1.25307	0.00655124												LAMA1	2.09413	0.000372812
SMAP1	1.21153	0.0328654												MOCOS	1.87379	2.84087e-05
KIAA1279	1.24285	0.00363826												CCT6B	1.73705	0.000347739
ZNF565	1.24411	0.00551516												SLC7A4	1.62257	0.00412822
ZNF586	1.21072	0.0138671												THBS4	1.57789	0.0115063
NKIRAS1	1.27726	0.00803317												SLC25A14	1.75461	1.34625e-06
RLN2	1.56485	0.00012793												WDR73	1.63639	6.98408e-06
ZNF561	1.44518	0.000383296												RPP38	1.60619	0.000149194
CSTF2T	1.45797	0.000252773												ZCWPW1	1.68592	2.06087e-06
PRMT6	1.40578	0.00112878												AZI1	1.45837	0.000543088
SDAD1	1.42561	0.00245502												CDKL3	1.43548	0.00154838
STAMBPL1	1.42672	0.00126386												OSBPL3	1.60027	0.000494618
ERGIC2	1.3973	0.00339356												SLC38A4	1.62733	0.000239162
FAM18B2	1.24676	0.043122												IKBKAP	1.36483	0.00683695
PPID	1.43076	0.00301201												REEP1	2.04178	1.40569e-07
HSP90AA1	1.58617	0.000758146												RAB6B	1.63196	2.68099e-05
PRDX3	1.43704	0.00156658												RUNDC1	1.55659	0.000279073
ATP6V1D	1.38205	0.00659465												LCMT2	1.38504	0.00678383
SSB	1.29521	0.0188665												ICK	1.42789	0.00547648
DYRK2	1.56906	0.00106675												CPD	1.42153	0.00753817
TNPO1	1.57846	0.000104203												ACYP1	1.62002	0.000533144
C14orf101	1.42379	0.00185184												ALS2CR8	1.55302	0.00395547
UHMK1	1.39715	0.00711697												NEIL1	1.57637	0.00174235
DNAJC3	1.34724	0.00731585												TTLL3	1.35226	0.0204563
GPR155	1.49808	0.00206183												SYTL2	1.68735	3.87926e-06
IRAK4	1.49936	0.00323014												TSPYL4	1.61392	3.02597e-05
PIK3CB	1.43875	0.00846091												CETN3	1.55656	0.000784307
C1orf103	1.33114	0.0334278												GOLPH3L	1.71867	6.00674e-06
CEP350	1.44415	0.001297												SENP8	1.66726	3.81556e-05
CHD9	1.35895	0.00427205												THYN1	1.65102	1.95546e-05
UBLCP1	1.34345	0.0106747												KIAA1797	1.66001	0.000184984
ATP6V1C1	1.36543	0.0120981												ACTR3B	1.63854	9.15369e-06
ZNF225	1.30783	0.0178259												GLT8D1	1.53312	0.00128835
C21orf7	1.38447	0.00474587												DYNLL1	1.41195	0.000373391
STAT1	1.35034	0.0372966												SMYD2	1.55868	0.000392947
GPR34	1.6398	0.00138371												KIAA1737	1.77852	1.01054e-06
TYRP1	1.39316	0.0388865												ZNF664	1.63765	0.000366872
ADAMTS6	1.46464	0.0203555												IFT52	1.72343	0.000512048
PCNA	1.47992	1.98945e-05												HSF2	1.54343	0.00183715
LRRC8D	1.456	0.000113505												TASP1	1.38036	0.0169508
SLC35B4	1.4597	0.000152994												SLC35A3	1.49959	0.00884803
ZNF548	1.38267	0.000693539												IPO11	1.32547	0.0165171
C10orf58	1.53563	2.87137e-05												C17orf75	1.3632	0.00681542
XPR1	1.58273	3.55094e-05												CD164	1.31166	0.0467284
SENP8	1.54305	3.61449e-05												PYCR2	1.44148	0.000200602
SRR	1.28993	0.00409413												ARL1	1.37906	0.00317273
AMACR	1.30587	0.0106024												GMPR2	1.32128	0.00583387
APOBEC3G	1.42953	0.00434002												C20orf11	1.42787	0.000747752
COX15	1.34954	0.00028962												OSBPL2	1.25972	0.0141028
C9orf64	1.30372	0.00106772												CNOT6	1.45498	0.00465506
ELP3	1.24544	0.0149224												RNASEN	1.2816	0.0212392
ZNF2	1.30496	0.00434964												AIG1	1.54707	0.000332282
TMEM60	1.22384	0.0133077												DHRS7B	1.35078	0.0039488
C17orf44	1.24411	0.0323989												SIRT5	1.32229	0.00580981
PANK1	1.44195	0.00582506												RPA1	1.37263	0.000947423
CCDC15	1.36787	0.00961621												ARPC1A	1.35081	0.00341695
VSNL1	1.46215	0.00550016												KIAA1191	1.24357	0.0150848
RGS20	1.43619	0.00838284												CHMP2A	1.22975	0.0355805
SLC6A20	1.40965	0.031106												TOMM20	1.35749	0.0167657
SLC1A3	2.64242	4.93347e-08												RNF103	1.38421	0.00311437
HS3ST2	2.07678	8.63083e-06												C19orf2	1.34738	0.0104837
SLCO1B3	1.82045	0.000658748												PGRMC1	1.28264	0.0480803
KLHL6	2.35529	2.87454e-07												ORC3L	1.24011	0.0494386
C1orf63	1.65405	0.00106456												PPP1R7	1.41837	0.00194456
GPNMB	1.83709	0.000290554												PARP2	1.235	0.0402417
NPL	1.70386	0.000479279												FAM3C	1.28975	0.0471701
MS4A4A	1.59739	0.000636842												MTMR2	1.23472	0.0242552
DNAJC5B	1.56448	0.0106368												PIGH	1.21507	0.0294256
MED18	1.73902	0.000908358												WWOX	1.242	0.0315584
COL24A1	1.9393	2.78732e-06												RLN2	1.50596	0.00318035
LRRC4C	1.92253	2.97266e-08												ZNF544	1.52	0.000125285
PPFIA2	1.68594	2.04002e-05												TMTC4	1.3873	0.000938129
HGF	1.63356	0.000286462												NBR1	1.3367	0.00110212
CYP7B1	1.64886	0.000229032												VPS35	1.30224	0.00386547
CPS1	1.43808	0.000945353												ORC4L	1.32818	0.0141158
LRFN5	1.25969	0.0254084												TAX1BP1	1.31574	0.017829
PDE3B	1.33254	0.0115602												RG9MTD2	1.43097	0.0050637
CCNA2	1.68946	7.56589e-05												TBC1D19	1.31404	0.00876049
CEP152	1.59821	0.00114479												NUDT15	1.39698	0.00744136
TMOD2	1.4398	0.00194067												PEX1	1.37862	0.00509335
ST8SIA5	1.45001	0.00547446												CCDC52	1.34907	0.017696
CALU	1.58563	4.67384e-07												EBAG9	1.28592	0.0307521
KDELR2	1.37765	6.28957e-05												SRP9	1.28431	0.0311622
RCN1	1.48408	9.01712e-06												MTA3	1.5456	9.50048e-05
GARS	1.34031	0.000448662												SPAG7	1.43682	0.00173955
SEC24D	1.66682	3.3815e-08												METAP1	1.35805	0.00315528
SEC23A	1.39357	0.000401194												TMEM59	1.4754	4.37909e-05
IMPAD1	1.3369	0.00125434												TMEM14A	1.49664	5.85956e-05
SLC16A1	1.44209	0.00039792												WDR61	1.36143	0.0052665
ME2	1.46308	0.000107073												HYLS1	1.3648	0.00766184
NCBP1	1.34338	0.000359311												ATXN10	1.41812	0.00193406
ACTR3	1.36945	0.000689587												ZNF16	1.25797	0.0325519
GNB4	1.38747	0.00198174												NUDT5	1.36932	0.00764607
RPE	1.4363	7.81651e-06												PPIE	1.24388	0.0436637
AGPS	1.52841	0.000109196												KLHDC2	1.32529	0.0279611
SSR1	1.39341	0.000325253												SUCLG1	1.21561	0.0413483
ATP6V1A	1.33136	0.00130376												FBXO25	1.2969	0.0443631
MFSD1	1.37778	0.00139128												GOLGB1	1.50064	0.000281317
C12orf5	1.28442	0.0110585												ZNF133	1.23231	0.0313834
LHFPL2	1.41786	0.00144994												TRIP11	1.30339	0.0203318
RACGAP1	1.44433	0.000213498												PHIP	1.29434	0.04527
LAMP2	1.31066	0.0177874												USP46	1.55249	0.00117914
SATB2	1.56074	0.000137841												PECI	1.45764	0.00312929
MMD	1.38509	0.00323506												TMEM98	1.41872	0.0116857
FAM54A	1.42097	0.00472664												ANAPC4	1.42609	0.00220304
JAKMIP1	1.2948	0.0320647												KIFAP3	1.378	0.0072533
ZNF217	1.5207	9.60889e-05												HECTD1	1.39084	0.0165715
CNIH	1.45694	3.63576e-05												OFD1	1.36506	0.0285676
MCTS1	1.38506	9.6793e-05												SNX7	1.58835	0.0019178
GLRX2	1.25762	0.00690668												SCAMP1	1.3594	0.0368303
DISC1	1.58382	3.83769e-07												ANKRA2	1.35605	0.0216603
SERTAD2	1.44125	8.09488e-06												RPS6KA5	1.35259	0.0289194
ZNF557	1.39653	0.000343312												C17orf50	1.80104	2.46026e-05
SMAD5	1.463	6.47718e-05												C1orf175	1.83138	4.65648e-05
BUB3	1.41119	0.000597683												DRD1	1.57885	0.00435989
SRP72	1.29833	0.00590596												MTX2	1.43733	0.000569827
CSE1L	1.35061	0.000371625												DNAJC10	1.37441	0.00440464
TBPL1	1.25308	0.00215392												TMEM5	1.4389	0.0067196
SUGT1	1.37508	0.0020439												POLD3	1.31123	0.00265043
OPTN	1.24024	0.0136052												NVL	1.24821	0.00465737
DR1	1.25582	0.0324811												SCYL3	1.27082	0.0119945
LNPEP	1.35131	0.0189232												PEX7	1.31588	0.010487
TGFBR1	1.3031	0.0346555												TRIM37	1.2625	0.0428749
UBE2E1	1.50952	0.00224943												ZC3H8	1.41745	0.00186942
SPCS3	1.52039	1.91843e-05												CEP57	1.24439	0.0329986
LY96	1.58827	3.43772e-05												ATR	1.28143	0.0424919
PTPRJ	1.40362	0.00398054												MRPS7	1.37496	0.0303737
C6orf150	1.32154	0.015335												FGFR1OP	1.49595	0.00476415
TNFSF13B	1.44836	0.0149724												BRCA1	1.27915	0.0477787
PIK3AP1	1.42983	0.0209688												DUS4L	1.52702	0.00617799
SOAT1	1.65831	0.000242793												HESX1	1.3347	0.0424201
TMEM38B	1.54708	0.00036972												VRK1	1.28817	0.0189874
SAP30	1.49328	0.00127489												PRPS2	1.29636	0.0355672
QPCT	1.7731	0.000223393												LY75	1.4263	0.0454839
F5	1.46573	0.00701798												NPHP4	1.517	0.00196939
ATP8B4	1.69416	0.000298302												PAIP1	1.39747	0.0162878
PLA2G4A	1.61603	0.000170466												CNO	1.2758	0.0449268
DONSON	1.45118	0.000700851												C18orf10	1.41322	5.0305e-06
MYO5A	1.58026	0.000873576												MRPL48	1.40958	0.000354385
BLM	1.48401	0.000452294												TMEM14C	1.19111	0.0171439
OGFRL1	1.2996	0.00417902												MRPL33	1.21364	0.028746
LIPA	1.50009	0.00262946												RPL36AL	1.23019	0.0132429
RNASE6	1.49952	0.00070812												NASP	1.32442	0.00883028
GLIPR1	1.34396	0.00972912												TTC19	1.22578	0.0331933
ZBTB1	1.65878	0.0042223												ZNF266	1.29485	0.032838
AIM2	2.15777	2.93813e-05												CD59	1.29774	0.0266895
CD180	2.21414	8.44939e-06												C7orf36	1.25265	0.0379772
CD84	2.00883	1.4188e-05												CDC16	1.25099	0.0392233
SLAMF6	1.61826	0.00511909												DECR2	1.40232	0.000159021
COCH	1.94609	3.1625e-05												SLC27A5	1.25023	0.00589336
FAM46C	2.07103	2.91931e-05												C10orf35	1.22507	0.0288807
ABP1	1.84512	0.000137809												HPS4	1.232	0.0287424
CPNE5	1.96868	7.49121e-07												PIGZ	1.22502	0.0341074
FKBP11	1.90332	1.46528e-07												TSPAN3	1.29126	0.00762179
TXNDC5	1.69196	1.97811e-06												ALG5	1.26503	0.00957982
ITM2C	1.65016	3.74033e-05												SERP1	1.26082	0.0276252
SPAG4	1.91379	8.34577e-05												IFT20	1.45609	2.41113e-05
CD79B	1.64954	0.00057293												ZNHIT3	1.1726	0.0269361
LY9	1.58727	0.000257924												POLR3F	1.25901	0.0179059
FAIM3	1.39979	0.00418398												PDSS2	1.27056	0.0222036
GLDC	1.49318	0.00276694												ARV1	1.28895	0.0119229
P2RX5	1.7983	0.000969121												ARMCX5	1.20829	0.0384285
CACNA1I	1.45459	0.00887479												SPSB2	1.29439	0.0313968
CDCA7	2.34196	6.59167e-08												MPP7	1.28923	0.03194
CD38	2.01644	1.59892e-06												NPAS3	1.50269	0.0106706
TNFSF11	1.60072	0.000211453												ITGB3BP	1.39472	0.0389986
FBN2	1.92419	0.000105948												RAB3B	1.63255	0.00599526
E2F8	2.70765	4.30073e-11												SST	1.48444	0.0171629
E2F7	2.50911	1.03926e-08												ABAT	1.4638	0.0141764
NEK2	2.20972	6.28635e-07												GRIN2C	1.62396	0.000313679
TRIP13	2.05945	1.07364e-06												C16orf3	1.43165	0.00984191
STIL	1.43594	0.00124332												KISS1R	1.41385	0.0204101
PLK4	1.53885	0.00581059												MYOD1	1.30537	0.0453185
ZNF587	1.63737	1.36277e-05												FRMD5	1.62177	0.00227733
CBLB	1.46566	0.000147061												PAEP	1.53925	0.00526276
SCAND2	1.56584	0.000260203												C16orf59	1.56103	0.00052555
SPAG5	1.56205	4.32525e-05												PTK6	1.36741	0.00246187
LRP8	1.5417	0.000276251												MAP6D1	1.17759	0.0373531
ORC1L	1.46626	0.000822459												XDH	1.36069	0.0201198
FANCB	1.3411	0.00993548												ZG16	1.33766	0.02031
RAB13	1.5171	3.48924e-07												NR5A1	1.40164	0.0205088
DENND1A	1.33619	0.000608261												BSND	1.42336	0.0053561
LGALS8	1.43966	0.000123044												KIF1A	1.29807	0.018592
TCP11L1	1.38099	0.000240973												SSTR5	1.37965	0.0273459
PCNX	1.28448	0.00433559												TGM7	1.31357	0.023192
ZNF692	1.48314	5.29772e-05												KCNH4	1.26194	0.0433983
TRERF1	1.4561	5.84525e-05												SLC13A2	1.38453	0.0025156
TBX19	1.39479	0.000562212												HEMK1	1.41772	0.000135768
RAD52	1.41812	8.75963e-05												KLHDC7A	1.26078	0.0122856
OVGP1	1.36945	0.000988487												KLK9	1.22333	0.0385325
TTLL3	1.28287	0.00728781												CAPN10	1.29478	0.0418277
CACNB3	1.55567	1.4591e-07												UCP3	1.29974	0.0100364
ITGB5	1.46462	6.67398e-06												RHOU	1.28685	0.0124773
MAST2	1.35846	0.000145062												RDH14	1.18136	0.0394495
IMPDH2	1.47087	1.06156e-05												RYR1	1.43711	0.00677549
CABP1	1.24167	0.00801645												SPTBN4	1.41436	0.00532038
PHF13	1.23873	0.00267634												CACNA1B	1.28511	0.0204979
SYNGR1	1.28311	0.00454884												LOC55908	1.36369	0.00289759
KCNK4	1.4111	0.000217272												PLEKHH3	1.28231	0.00603762
GNB3	1.34578	0.000310458												SNTA1	1.2338	0.0107556
C9orf50	1.2159	0.00734026												RDH5	1.32892	0.0448862
LY6G5C	1.3165	0.00325785												TCP10L	1.48476	0.000461407
ZNF397	1.39385	0.00157211												ROM1	1.37355	0.000897309
PEX12	1.44939	1.93907e-05												CLNS1A	1.21857	0.0216394
IRF2	1.19986	0.0281272												GPR62	1.21255	0.0382479
RFWD3	1.30397	0.00260314												ABHD1	1.29308	0.0457011
SPTLC2	1.216	0.0240254												PNMA3	1.38249	0.00607097
MRPL30	1.31059	0.0111285												CBX8	1.31029	0.016848
SLC39A12	1.40518	0.00162429												CACNA2D4	1.27011	0.0309281
ERGIC1	1.34892	0.00399366												ZBTB12	1.26011	0.0438269
ADAM22	1.56598	0.000772766												VANGL1	1.71055	0.000338302
C14orf37	1.70948	6.68591e-07												RAD50	1.49727	0.00892335
COLQ	1.64757	3.28375e-06												CDCP1	1.62582	0.000448562
TULP3	1.40402	0.00153856												KCNQ1	1.57571	0.00049943
ADAT1	1.33974	0.00140814												LHPP	1.57733	0.000474526
NARF	1.27397	0.00188699												RBM15B	1.48282	0.00116849
NAP1L4	1.31701	0.000280771												CYFIP2	1.37285	0.00567402
PRKAR2A	1.29556	0.00288955												CYB5D2	1.66218	2.29296e-06
PTPN14	1.28705	0.0047735												TRIM32	1.59886	6.87313e-06
LMO4	1.38476	0.00117632												TUSC2	1.45072	0.000135753
USP21	1.34897	0.00618643												NDUFB10	1.35938	0.000198845
ZNF264	1.6944	7.83283e-08												WDR45L	1.40124	0.000215418
ZNF426	1.53742	0.000201768												PIGT	1.36959	0.00312789
ZKSCAN1	1.73997	2.53225e-06												C17orf79	1.46522	0.0024926
DIXDC1	1.46673	0.000718451												C12orf52	1.44402	0.0112444
ZNF667	1.70507	3.79097e-06												FAM50B	1.52152	0.000333136
MCM8	1.63473	5.6645e-06												ACSS1	1.38119	0.00288199
DCLRE1C	1.40591	0.000920407												ACAD8	1.38422	0.00231854
ZNF271	1.33898	0.00423169												DNAJA3	1.3064	0.0117726
ZNF514	1.42088	0.0031176												STAU1	1.28527	0.00395211
HELZ	1.34518	0.000394126												COG2	1.21705	0.0305718
TNRC6A	1.33865	0.00523351												TRADD	1.34751	0.00527762
AKAP10	1.30294	0.0118606												PRPS1	1.28489	0.0281397
TCF4	1.31286	0.00250718												DIDO1	1.45499	0.00205391
EIF2AK2	1.2569	0.0144879												OSBP	1.43021	0.00251285
TRIM38	1.31644	0.0106704												HDHD1A	1.37247	0.00726406
SESN3	1.63029	1.32934e-05												FAM54B	1.24971	0.0204919
SLC35D1	1.44235	0.000168024												SSSCA1	1.34632	0.00251395
MTMR8	1.37669	0.00234241												WRNIP1	1.24861	0.0451639
SUPT7L	1.40827	0.00329943												GGA1	1.32596	0.00940907
RGS10	1.47349	5.39558e-06												DPF2	1.35786	0.0142704
RNF130	1.38811	5.84398e-06												REPIN1	1.39636	0.00751137
SLC9A9	1.39289	0.000192813												LARP1	1.24191	0.0333982
KCTD12	1.27349	0.00911089												GBAS	1.51535	0.00058889
TMTC4	1.47067	4.35102e-06												CCPG1	1.36637	0.0076898
UBQLN2	1.32082	0.000251543												SLC30A9	1.35317	0.00330644
KCTD6	1.3415	0.000171859												PI4K2B	1.36388	0.013903
TAF4	1.25772	0.00168338												MRPL35	1.28719	0.00499967
GTF2E1	1.31643	0.000511875												ABHD10	1.37501	0.00528434
STX6	1.2827	0.00177065												C5orf15	1.34183	0.00948442
ZNF419	1.22304	0.01317												MOSPD1	1.32429	0.0297889
DARS	1.3453	0.000143796												HCCS	1.20865	0.0364169
MCCC2	1.29739	0.00054724												PRMT6	1.37232	0.026319
USP14	1.34134	0.000440143												STYXL1	1.72737	0.000345287
DNAJC7	1.25257	0.000756913												GCNT1	1.47678	0.00714802
VTI1B	1.27068	0.000385043												FKBPL	1.68808	0.00333468
VDAC1	1.2454	0.00058566												LRRC3	1.55123	0.0020443
SCO1	1.2992	0.000459388												ABHD6	1.34666	0.0195804
SLBP	1.18951	0.00966201												SNTB1	1.30946	0.0227351
GTF3A	1.39482	1.66184e-06												MMACHC	1.4558	0.0108131
FAM96A	1.34851	0.000409439												ZFP64	1.3522	0.0234824
GDI2	1.31301	0.000325763												ZBTB3	1.37191	0.0297997
C20orf30	1.23982	0.000723304												LLGL1	1.31754	0.0439454
PPP3CB	1.19641	0.00587234												AP3B2	1.78158	0.000202493
SNX3	1.2298	0.0041053												GPR143	1.51879	0.0126411
H2AFZ	1.15556	0.0214546												OR8B8	1.43486	0.0180685
C9orf46	1.31102	0.00131246												CYP4F8	1.41158	0.00134292
FEZ2	1.21586	0.00621932												ARSD	1.37708	0.0291455
C9orf40	1.33122	1.05883e-05												C6orf27	1.3488	0.0148874
TMEM39A	1.20426	0.00407787												B3GNT7	1.2964	0.0360955
AP3S1	1.3354	1.21475e-05												ITIH5L	1.28311	0.0218504
REXO2	1.19058	0.00727098												MC5R	1.28909	0.0474595
BLMH	1.2815	7.56433e-05												DLEU1	1.61067	7.02638e-05
CLCC1	1.27705	0.00021465												SCCPDH	1.44789	0.00127008
ATG12	1.25465	0.00147026												ANAPC13	1.36326	0.00284549
NLK	1.26147	0.00237932												ING2	1.33206	0.00150241
YAF2	1.26755	0.00655055												CCDC28A	1.39281	0.00183398
NNT	1.22238	0.0247177												RPL23A	1.41756	7.76367e-05
ATG10	1.30307	0.00400976												MRPS18A	1.28777	0.0046249
ITGB1BP1	1.24285	0.0287282												EDF1	1.41248	0.0015985
DARS2	1.43475	9.75149e-05												PCBD1	1.4595	0.00014175
CKAP5	1.35543	3.68166e-05												MRPL23	1.43017	0.000447269
WDFY2	1.27368	0.000365053												FIS1	1.30797	0.0126145
FUCA1	1.36833	0.00107679												C11orf51	1.3877	0.00202983
PAM	1.46669	7.0005e-05												STOML2	1.30649	0.0179532
CCDC25	1.24447	0.0141092												ARL3	1.32086	0.00522917
ST7L	1.24001	0.00397691												STX8	1.22098	0.0186036
SSR3	1.26135	0.00841302												MEA1	1.29178	0.00810929
PNMA2	1.40391	0.00329338												SSRP1	1.28166	0.00461788
CCND2	1.35785	0.00300838												C21orf33	1.27734	0.003143
C20orf108	1.50317	1.99388e-06												MRPL9	1.16752	0.0481342
HIBADH	1.52405	2.36092e-06												NUBPL	1.58117	0.000374676
KIF3B	1.46296	0.000301257												SERAC1	1.43456	0.0041679
C15orf41	1.40628	3.73596e-05												C8orf40	1.37227	0.00149897
MCPH1	1.38834	0.000169241												PHF17	1.39564	0.00167383
MRPS27	1.31341	6.51285e-05												MRPS9	1.38315	7.38237e-05
RPL23A	1.34909	3.77574e-05												TMED10	1.35081	0.000119404
RPL4	1.26509	0.000164528												MORF4L2	1.23527	0.0134319
ANAPC5	1.31959	1.98927e-06												RAB28	1.26528	0.015471
RFC5	1.27678	0.000423381												PEX11A	1.39681	0.00162557
MRPL45	1.20991	0.0031249												GAPVD1	1.27218	0.00622595
ACVR1	1.47635	2.39996e-08												BOLA1	1.28531	0.0101669
STAU1	1.25342	0.000443651												DHX57	1.49134	0.000651422
SART3	1.21735	0.00319483												BBS2	1.39	0.00256326
OSBP	1.2074	0.00511894												SUDS3	1.44287	0.000454877
CTCF	1.21918	0.00720101												ANKMY2	1.41497	0.00346322
AHCYL1	1.18477	0.00115093												PSMC3IP	1.30659	0.0283598
FAM54B	1.1499	0.020153												GALK2	1.31054	0.0184844
EHMT1	1.17934	0.00263294												SCRN2	1.28846	0.0280721
BAZ1B	1.12702	0.0147582												NUDT16L1	1.25972	0.0371979
SIN3A	1.18851	0.0080151												TLCD1	1.5497	0.000628238
RPL5	1.30296	0.00131636												TM7SF2	1.40627	0.00350178
ESD	1.23842	0.00716127												EPB41L1	1.43169	0.00647365
ATXN10	1.33532	0.000141188												PRRG4	1.32238	0.0181049
SUPT16H	1.21635	0.00506762												EFS	1.45887	0.000749274
CTPS2	1.21472	0.0129652												LOC93622	1.33569	0.00229957
HMG20A	1.23291	0.00726003												ALDH7A1	1.37431	0.00468873
ZNF512	1.23084	0.00740949												ZFYVE21	1.28363	0.00875317
EIF2S3	1.23465	0.0180409												FMO4	1.37211	0.00887195
GNB5	1.55569	4.10071e-06												VPS25	1.36463	0.00860166
LAYN	1.33701	0.000359672												MRPL49	1.26152	0.0152863
VGLL4	1.36696	0.00123809												PIGV	1.37278	0.0140737
FYCO1	1.32643	0.000224839												UBE3B	1.36987	0.0195411
SETMAR	1.30306	0.000181888												TRIM41	1.45852	0.00285595
HKR1	1.36839	0.000441526												LETMD1	1.27048	0.0392236
DIP2C	1.32719	0.000493518												PRUNE	1.35341	0.0261488
NT5C3L	1.22279	0.0105546												ALS2CR4	1.50259	4.28325e-05
FBXO18	1.23628	0.0175948												UXT	1.47625	0.000121333
RNF4	1.2861	0.000344602												PSMB5	1.36329	0.000686293
RNF34	1.33572	0.000182433												IMPDH2	1.42081	0.00506633
MFAP1	1.28659	0.000668572												WDR46	1.34699	0.0178237
ZNF551	1.33985	0.00162172												TMED3	1.40234	0.00474631
RNASEH1	1.24753	0.00264595												DOM3Z	1.28852	0.00583281
TRIM44	1.20844	0.0402908												OTUB1	1.29711	0.00754437
TMEM69	1.46136	1.23227e-06												FBXO34	1.4604	0.000419596
TCHP	1.21856	0.00868275												OAT	1.42226	0.00250097
XPNPEP1	1.22452	0.00661708												GOT1	1.38705	0.00794241
TFB1M	1.3705	7.68236e-05												SFT2D3	1.3769	0.00547604
ATP5A1	1.24413	0.00141938												MTFMT	1.30079	0.00785484
PDHB	1.19719	0.00665571												POLR3C	1.19511	0.0404616
POP4	1.18553	0.00459234												NDUFA10	1.37361	0.0114613
NDUFA9	1.18096	0.0112529												TSSC1	1.32844	0.0138446
COG2	1.22021	0.00533311												NIF3L1	1.19902	0.0367064
BRAP	1.21611	0.0088202												MRPS24	1.31667	0.00907326
AGPAT3	1.20868	0.00563904												FBL	1.32486	0.00337085
UBE3C	1.18452	0.00948007												ETFB	1.23304	0.0224699
DHX8	1.16141	0.0475172												DGUOK	1.32702	0.00406139
NIPA2	1.19843	0.012688												TMEM85	1.24495	0.0155141
MAPK1	1.17647	0.0140692												COPS6	1.22602	0.0314641
YARS2	1.25509	0.000638752												C1orf122	1.30014	8.67061e-05
TBCCD1	1.16028	0.0134867												LSM4	1.24868	0.00345639
ALKBH1	1.15786	0.0322998												AURKAIP1	1.24171	0.00365627
PANK2	1.20025	0.0179742												TCEB2	1.19437	0.0380947
ZNF193	1.20096	0.0212862												POLR2H	1.31443	0.00268753
LARS2	1.40113	1.52219e-05												MRPL53	1.19772	0.0354806
CSTF2	1.34784	0.000105339												NDUFS6	1.18746	0.048301
AKR1A1	1.43154	7.3266e-05												EEF1G	1.16604	0.0149265
CDK5	1.30266	0.00122657												RPL8	1.16952	0.0405295
TSSC1	1.25774	0.00252636												CCDC25	1.29261	0.0161075
ASB13	1.35192	0.000137769												GLCE	1.25946	0.0290199
MTHFD1	1.30501	9.59301e-05												MED31	1.28966	0.00428291
GEMIN7	1.20444	0.00314859												PIGF	1.23188	0.0216467
ALG9	1.19218	0.00901659												ACAD9	1.17587	0.024938
LARP1	1.26531	0.000254058												MRPL51	1.17629	0.0339574
TRRAP	1.21823	0.00350425												ALG14	1.21354	0.0274654
GGA1	1.16458	0.0153448												TMEM69	1.26186	0.0223654
ATP6V1E2	1.3058	0.000938703												HDAC1	1.18071	0.0351615
UBE3B	1.23196	0.00868244												NUBP1	1.1794	0.0477947
RTN4IP1	1.3478	0.000308004												ATIC	1.20264	0.0414798
ALG14	1.29234	0.00177818												CCDC51	1.23452	0.0471921
NDUFAB1	1.21008	0.00260016												ZNF554	1.53375	8.67821e-05
CRADD	1.14893	0.0330831												SLC16A11	1.59083	9.26333e-05
C15orf44	1.19068	0.00785576												MGMT	1.5003	0.000126598
MED31	1.20451	0.0140479												AR	1.40111	0.00164965
PRDX1	1.18305	0.0253805												SATB1	1.26233	0.0231875
ATP5C1	1.16564	0.0417114												ZNF264	1.31001	0.0271964
PPIB	1.39273	0.00060237												MYH14	1.29601	0.0380548
DNAJC15	1.31981	0.000527153												SIRT3	1.70877	5.62073e-06
RPA2	1.24961	0.00151385												EEF2K	1.43969	0.000928743
CLTA	1.22606	0.000868743												CDT1	1.37801	0.0209965
ATP5J2	1.19951	0.00260573												CES2	1.54764	0.00103079
UXT	1.28666	0.00106571												MBTPS1	1.39416	0.000993682
MRPL51	1.22465	0.00119341												UBE4B	1.2837	0.0167834
STX8	1.19104	0.0124304												RAI1	1.36374	0.0117239
RNF7	1.15984	0.0397907												SMAD3	1.31093	0.0153278
TXNDC12	1.21089	0.0141613												TRPT1	1.40419	0.000482464
MTFMT	1.17536	0.0360415												ZNF446	1.27717	0.0132929
C9orf78	1.15573	0.0401343												LIN7B	1.26309	0.0159503
FECH	1.30162	0.000820617												PYCRL	1.36774	0.00259869
ALDH9A1	1.21198	0.0195956												ZNF688	1.3329	0.00648846
EEF2K	1.29088	0.00115011												TAF6	1.28202	0.00375664
NDN	1.21016	0.0130927												MRPL38	1.26399	0.0244761
GOLGA2	1.25393	0.00660544												PORCN	1.26526	0.00336059
PSTPIP2	1.556	0.00102863												SCLY	1.29892	0.0112662
UBE2J1	1.29349	0.00814812												EHMT1	1.18841	0.0354008
ZFP37	1.47642	0.00221805												FIBP	1.20752	0.0396265
RBAK	1.40631	0.00311589												C16orf53	1.30712	0.0177873
ELK3	1.42937	0.000446979												PARP3	1.25196	0.038112
C17orf80	1.30555	0.0320564												AES	1.3048	0.0291752
CHRNA5	1.36576	0.0209906												C20orf108	1.54974	2.38996e-05
SNX9	1.76794	1.1296e-08												CHAF1B	1.48223	0.00010337
GAS7	1.6088	3.99772e-06												LAYN	1.44358	0.000840409
NAV1	1.52955	5.44146e-05												CDKN2C	1.26119	0.0446716
TRAM2	1.419	0.000431929												PLXDC1	1.32892	0.0222716
GPR124	1.47333	0.000622949												TMCO3	1.40978	0.00115556
TPST1	1.43107	2.46082e-06												XYLT2	1.49046	0.00163412
MPZL1	1.51632	5.74574e-08												KLHL21	1.33775	0.0152016
ACPL2	1.3421	4.72628e-05												MAGEF1	1.55514	2.9716e-05
UBE2H	1.40679	1.24345e-05												CHMP4B	1.40393	8.93966e-05
SIPA1L1	1.24924	0.000136937												STK24	1.36376	0.00208972
PCSK5	1.54729	2.37115e-05												RPUSD2	1.37146	0.00300925
C1RL	1.36665	0.00145842												SMARCA4	1.32411	0.00259128
KLHL10	1.3478	0.00214724												C11orf48	1.20119	0.0249111
SLC7A8	1.33062	0.00688369												PARD6G	1.28235	0.0283739
OLFM1	1.42425	0.00185935												SLC41A3	1.24732	0.0369105
CHST7	1.2967	0.00725117												GOLGA2	1.43441	0.000629241
SOD3	1.28181	0.00380789												MECP2	1.39668	0.00167722
VEGFB	1.25225	0.0156066												ST7L	1.24793	0.046186
ZFP36L2	1.3561	0.00632473												ZNF398	1.26953	0.00228722
DISP2	1.33778	0.0203339												NCOA6	1.27358	0.00316819
PLCD4	1.5614	2.58259e-05												POMT1	1.27367	0.00501827
CPNE7	1.49835	1.33723e-05												CTBP2	1.24974	0.0123283
DPF3	1.50653	9.05115e-05												SIPA1L3	1.29604	0.00868137
WNT10B	1.49956	0.000246845												SS18L1	1.25399	0.0242718
RDH5	1.34443	0.00257973												PFAS	1.40179	0.00191161
FOXL2	1.34355	0.000749784												TIMELESS	1.26149	0.0235808
CHAF1B	1.42419	1.7499e-05												TBL2	1.34446	0.00209191
PNMA3	1.46158	2.81456e-05												PEX14	1.25025	0.0277559
CALML6	1.27116	0.00351501												C17orf63	1.26505	0.0135931
TRUB2	1.28599	0.00167796												GOLGA3	1.217	0.0152197
CHAC1	1.21356	0.0214487												NF2	1.25719	0.0340201
CNFN	1.27317	0.00108428												MGAT5	1.24222	0.000748422
FGD1	1.19104	0.00392123												ZNF707	1.17063	0.0363223
SLC5A5	1.20209	0.0224432												LRFN3	1.29009	0.000382514
MYL3	1.26076	0.00781411												YTHDF1	1.13958	0.0349745
SLAMF9	1.21091	0.0249571												DDX54	1.20687	0.0172037
RAD51	1.30528	0.00704976												APOM	1.25637	0.002121
EXTL1	1.2813	0.00932957												MAEA	1.27723	0.00136605
FAIM2	1.4459	0.00491212												YIF1A	1.23419	0.00535732
ABCA4	1.38237	0.0081072												SPSB3	1.17665	0.0412704
PLXDC1	1.33918	0.00755438												PTDSS2	1.16776	0.0476616
NUP210	1.31836	0.0205337												ARHGAP1	1.2849	0.015883
MANEAL	1.27641	0.0312902												CHERP	1.24504	0.016719
CD200	1.57453	0.000477359												ANXA11	1.22135	0.0150869
RAB39B	1.34172	0.0147324												TBC1D13	1.17693	0.0457193
BLNK	1.64858	0.00110308												SLC13A3	1.2128	0.0266239
GPR19	1.49563	0.000834795												ARMC9	1.22854	0.0340724
SIRPB2	1.42519	0.00320193												MRPS18B	1.21098	0.028223
MYBPC2	1.35108	0.00386966												CSRP2BP	1.23107	0.0452156
BCL11B	1.38299	0.00753334												MRPL52	1.20137	0.043707
KLRG1	1.33659	0.0187077												SS18	1.40969	0.0014421
CYSLTR1	1.25755	0.0461277												HIBADH	1.4572	0.00247244
C3orf34	2.37604	2.57566e-09												GTF2F1	1.2961	0.0286039
PSD3	2.69243	2.55089e-10												RBM4B	1.43558	0.00169384
DZIP1	1.93081	1.58159e-08												LIAS	1.32638	0.0103976
NUCB2	2.02383	2.5149e-07												MCPH1	1.37101	0.00350367
C14orf145	1.72894	2.39768e-05												CLTA	1.28433	0.00938281
SEMA3A	1.88135	1.85806e-05												DNAJC17	1.29646	0.00994022
FMO3	1.74014	9.06589e-05												BANF1	1.27655	0.0335004
RAD54B	1.75698	0.000180122												SRR	1.3906	0.00375001
ANKRD26	1.53086	0.00657259												TACR2	1.21671	0.0367471
USP28	1.80378	1.24652e-06												ZNF157	1.35679	0.00954049
INPP4B	1.80393	8.44795e-06												LY6G5C	1.36984	0.0233817
EXOC4	1.46436	0.00126799												GDAP1	1.32748	0.017219
SYNE2	1.36182	0.010829												NBR2	1.35608	0.00413304
ABHD10	1.5834	1.54109e-05												SARS2	1.32464	0.00729461
GLT8D1	1.52983	1.74324e-05												CNFN	1.31208	0.00339468
BRCA1	1.50652	7.69202e-05												TMED1	1.34628	0.0018632
FUT8	1.59327	4.01808e-06												ALKBH3	1.23107	0.0248667
MSH2	1.48799	0.000894633												BLCAP	1.4311	0.00312791
HIBCH	1.29268	0.00685855												ISOC2	1.31167	0.011761
EXTL2	1.48266	0.00117203												MCM2	1.49179	0.000577058
PTCD2	1.58449	0.000274786												PHPT1	1.27634	0.0172838
ZNF248	1.48881	0.00496126												ZFYVE19	1.22405	0.0362404
PRKAB2	1.45101	0.000546334												LIG1	1.51948	0.000569774
AP3M2	1.3288	0.00187399												FTSJ1	1.37192	0.00716471
C14orf28	1.22631	0.0260213												GMDS	1.41602	0.00536405
MLH3	1.23808	0.0479047												FAM73B	1.39785	0.00833747
TRIB2	1.1863	0.0484004												KCTD11	1.3074	0.0320956
CDKN1B	1.31156	0.0213768												TRAP1	1.47659	0.0088427
OSGEPL1	1.32548	0.0227927												ADPRHL1	1.5838	0.000252999
PRIM1	1.25193	0.0236862												C1orf83	1.3602	0.0165727
NIPSNAP3B	1.55672	0.000267891												RABEP2	1.29993	0.0273648
AKAP6	1.46639	0.00347936												C12orf32	1.2708	0.0298194
TNRC6B	1.36356	0.00187978												GMPPB	1.46029	0.00427613
IGF2BP2	1.31863	0.00356725												FLAD1	1.30983	0.0236392
ZNF544	1.40867	7.3568e-05												SUV420H2	1.40133	0.0054521
BTRC	1.39968	0.000103421												RGS14	1.30711	0.0367813
DHX57	1.3131	0.00102219												PRRG2	1.43683	0.00162688
TM9SF2	1.39883	3.31088e-05												CHCHD5	1.34856	0.00546218
IARS2	1.3116	0.00110135												ECHS1	1.32927	0.00696618
MTX2	1.35012	0.000349453												UQCRC1	1.25595	0.0243265
NUP37	1.34337	0.000831992												CCT7	1.38203	0.00200692
MTCH2	1.21899	0.0113569												BTRC	1.38992	0.00240037
LIAS	1.41678	0.000158137												SIL1	1.21196	0.0355611
ANKMY2	1.37726	0.000284184												SLC27A1	1.55672	0.00014998
CCDC28A	1.25787	0.00753653												CCHCR1	1.37302	0.012151
BBS2	1.30692	0.00199687												ASB13	1.30735	0.0324998
PARP2	1.2179	0.0219704												TMCO4	1.36011	0.0267911
CRYZL1	1.21283	0.0316129												GPX4	1.3179	0.0349546
KLHDC2	1.27338	0.0123145												HEXIM2	1.32777	0.0220514
THYN1	1.29071	0.00195894												PEX10	1.24961	0.0281443
NIF3L1	1.19014	0.0308933												ARMC6	1.19997	0.0301583
NBR1	1.27428	0.00174643												RNF185	1.20005	0.0330369
OCIAD1	1.21141	0.0095752												ARFIP2	1.54225	0.000264911
UBE4B	1.16885	0.030089												NEK8	1.53039	0.000361583
PHACTR4	1.14302	0.049193												TH1L	1.46165	0.00139362
ASXL2	1.43347	0.000125795												BIN3	1.39033	0.0016684
BARD1	1.37777	0.00102573												C1orf91	1.56895	0.000665058
RNF20	1.31548	0.00185537												GFPT1	1.40101	0.00283782
KCTD18	1.31406	0.0114943												ADCK4	1.41583	0.00676519
C17orf75	1.23617	0.0352559												ZNHIT2	1.5471	0.000296359
ZNF211	1.33035	0.00584001												ASL	1.28147	0.0141207
TNKS	1.29672	0.0192284												CEP250	1.35523	0.00263139
KBTBD6	1.83716	4.90212e-05												MRPS27	1.3902	0.00116736
ZNF420	1.64746	0.000918592												SAFB	1.28193	0.00916023
THAP2	1.62085	0.00134586												MCCC2	1.28067	0.0189587
C15orf29	1.39945	0.0120397												CDK5RAP3	1.27397	0.0292747
RNASEL	1.48796	0.000537562												POLR3E	1.34898	0.00138325
ZNF227	1.44526	0.00729802												C1orf66	1.31446	0.00306663
MIB1	1.38809	0.0186531												BCKDHB	1.23496	0.0324942
ZNF443	1.43583	0.0122758												C1orf182	1.24254	0.0376586
CCL16	1.55873	0.00118798												BRP44	1.50617	0.000747994
TBX6	1.34347	0.0488438												NDUFAB1	1.26363	0.012006
STMN2	1.75592	0.000473078												RDBP	1.28795	0.0191151
GUCY2F	1.73015	0.000991456												COG1	1.30802	0.0214729
SSBP4	1.68054	1.63382e-05												CASP9	1.30048	0.0215078
FBXW9	1.67835	0.000400994												AP4M1	1.30799	0.0293735
PSENEN	1.71832	3.56385e-05												SF3B2	1.24567	0.0473726
SMPD2	1.61245	8.04776e-05												ERCC3	1.30631	0.0488689
ENDOG	1.42335	0.000497263												BAI2	1.80727	1.61368e-05
HSPBP1	1.37728	0.00209501												PIAS3	1.68887	0.000213279
TP73	1.56894	0.00530625												ST5	1.50541	0.00357177
GPR135	1.6813	2.69217e-06												TBL1X	1.34535	0.0141923
GPR162	1.74351	3.26329e-05												MYO1D	1.33965	0.0226831
PRR7	1.48302	0.000796041												LPHN1	1.30525	0.0191256
LRRC61	1.38581	0.0120324												WNT9A	1.30398	0.0107016
ASTN2	1.86712	2.60377e-06												CEP164	1.28673	0.00747114
GPR172B	1.90408	1.39445e-05												CABIN1	1.25249	0.020613
ESPN	1.93827	3.13808e-05												ALKBH5	1.35405	0.0149973
SLC13A4	1.555	0.000551731												KIAA0319L	1.32328	0.0315258
MAPK15	1.44844	0.00097115												CUL7	1.32188	0.0264649
KCNH3	1.60949	0.000327343												DAP	1.28679	0.0290809
PCSK4	1.39553	0.00523051												CC2D1A	1.23049	0.049995
PPP1R1A	1.72655	9.00332e-05												PDZD4	1.67314	0.000476807
SIX2	1.47862	0.00434885												LRRC45	1.60307	0.00265497
RAET1E	1.51932	0.00456783												ProSAPiP1	1.48649	0.00343052
TTYH1	1.57587	4.94303e-05												SH3GLB2	1.40764	0.0179827
RAB26	1.72784	1.60751e-06												ZNF653	1.42436	0.00367465
CHST13	1.29365	0.0103571												WDTC1	1.38168	0.00464721
SCAMP5	1.74958	4.59694e-07												HDLBP	1.45481	0.00117258
LRRC45	1.32579	0.0211593												MOCS3	1.36406	0.00638475
CAPN5	1.53837	2.20534e-06												SMYD5	1.28811	0.00914761
PAK1	1.61923	9.42798e-06												VPS26B	1.27826	0.033396
RHEBL1	1.50695	0.000107652												QTRT1	1.38058	0.00422366
C22orf9	1.73609	1.71298e-07												CSNK2A2	1.25084	0.0365692
PARS2	1.56978	5.44003e-05												GPR137	1.25632	0.0406551
TMEM79	1.47134	0.000804122												THAP7	1.34363	0.0124069
B3GNTL1	1.57797	3.36492e-06												SMARCD2	1.39994	0.00892271
NANS	1.59291	3.89825e-06												SPRYD3	1.30048	0.038915
C6orf108	1.70902	3.70508e-07												LDOC1	1.34532	0.0210491
POLR2I	1.44317	0.000442355												PHB2	1.26329	0.0104065
POLD2	1.3851	0.00162879												PDCD4	1.26683	0.0157533
GALNS	1.56944	4.25713e-05												SPCS1	1.24223	0.0295254
C12orf52	1.3032	0.00714765												HAX1	1.15278	0.0479139
KATNB1	1.3681	0.00730837												PANX2	1.28304	0.0432687
BSCL2	1.55102	9.26619e-05												PAFAH1B3	1.68223	2.56044e-05
HDHD3	1.41997	0.0051913												GNB5	1.65316	0.000495587
MMACHC	1.52759	0.000319177												DHX32	1.51095	0.00324274
OTUB2	1.34953	0.00275742												EML2	1.4885	0.00660476
ZBTB7C	1.34384	0.00374948												POLR1C	1.46146	0.00113163
C1orf74	1.38333	0.00522346												WDR77	1.34395	0.0109839
PITPNM1	1.76797	6.62379e-06												DPAGT1	1.39866	0.0128588
TOMM34	1.75543	7.80363e-06												F12	1.35372	0.00619978
SMOC1	1.64051	3.98985e-06												MTX1	1.35974	0.00643952
DLG3	1.46493	0.000144203												STK11	1.37227	0.00412402
BCAS4	1.48071	0.00165021												TRAPPC6A	1.4197	0.0127751
ERGIC3	1.59122	4.51447e-06												NEIL2	1.39033	0.0160332
UNC93B1	1.50302	0.000295093												NT5C3L	1.26046	0.0449039
TTLL1	1.4781	0.000125116												HOOK2	1.58655	0.00108232
CIDEB	1.54263	0.00014608												AACS	1.46919	0.00232096
COG7	1.55372	4.92702e-05												IPO4	1.44589	0.00329081
PIAS3	1.56196	5.78388e-06												FAM57A	1.34759	0.0215682
CROCC	1.56225	8.0099e-05												TRAF3IP2	1.31822	0.0195401
IFT122	1.463	0.00195695												MECR	1.22717	0.0313311
DNAL4	1.38475	0.000933772												SLC22A18	1.33928	0.0253636
COQ4	1.41589	0.000642054												MEN1	1.33354	0.0180463
OGFOD2	1.29941	0.0115381												SIRT7	1.24319	0.0256448
ZNF3	1.4618	7.1987e-05												DUS1L	1.25368	0.0360836
TTC5	1.41734	0.00196106												ACY1	1.23422	0.0382671
ST5	1.33553	0.0030125												KIAA0664	1.31668	0.0386091
COG1	1.19435	0.0262956												PHGDH	1.52394	0.00954334
BCAS3	1.23681	0.0202621												ZNF551	1.30339	0.0391758
MAGED2	1.20453	0.0323098												TRIM45	1.46702	0.0171261
AP4M1	1.18843	0.0401441												NOS1AP	1.37124	0.035648
SPTBN2	1.49856	3.53857e-05												ZBTB7C	1.60582	0.00389985
ABCB9	1.37814	0.00820246												NR2F6	1.56649	0.00948899
COL9A2	1.33976	0.0100269												ELMO3	1.50202	0.00793109
RHPN1	1.37007	0.0156304												SRP68	1.35133	0.0315494
FBXO2	1.38321	0.0101159												POLD2	1.61269	0.00331165
GYLTL1B	1.3778	0.00340111												STARD10	1.52465	0.00763332
MESP1	1.37274	0.00782538												ELOF1	1.37497	0.0274168
HSD17B1	1.40982	0.000693767												MANBAL	1.32887	0.0494907
RPL28	1.19332	0.0459014												ZNF212	1.40537	0.00209159
ABCA7	1.30758	0.0276446												LRRC47	1.42463	0.00299969
CECR1	1.54769	9.30614e-05												DMAP1	1.36229	0.00220642
GM2A	1.55364	0.0005123												PSMC5	1.25833	0.0164509
PNPO	1.3459	0.0124484												RARRES3	1.30908	0.0123832
PPME1	1.4687	0.00259808												STUB1	1.30298	0.0183733
CYP2S1	1.57958	0.00272778												CUTA	1.2911	0.0188366
SYTL1	1.89298	1.84343e-06												FKBP2	1.3054	0.0281863
VILL	1.79489	8.32673e-06												TMEM54	1.41427	0.00627111
ALDH3B2	1.52721	0.000173359												PHYHD1	1.36883	0.0253781
EPS8L1	1.34285	0.0122193												RDH13	1.35887	0.025232
REEP6	1.5498	0.000345393												ABHD14A	1.34045	0.0304614
DALRD3	1.52105	0.000604885												CLSTN1	1.61855	0.00189717
C11orf49	1.50448	0.000651928												TCEA2	1.37657	0.0369495
RAB11FIP4	1.48323	0.00428194												C12orf10	1.30785	0.015866
ANKZF1	1.50938	0.000375373												DNAJB2	1.31446	0.0162595
PLXNB1	1.57089	0.00173587												DEAF1	1.3248	0.0119064
C14orf79	1.49143	0.00719561												ASB1	1.30065	0.0388722
C1orf89	1.42317	0.00847104												BCR	1.29634	0.0333978
CPEB1	1.63712	8.30004e-05												TM9SF1	1.53444	0.00323161
IQCC	1.44528	0.00562148												CACNB3	1.45193	0.00980455
PVRL4	1.6689	0.00120453												ZNF3	1.49341	0.0133023
TRIM17	1.52403	0.00232439												LLGL2	1.41202	0.0298247
RNF39	1.53124	0.00442697												HEBP2	1.33122	0.0410173
MGC2752	1.64481	0.00238855												FAM53B	1.36293	0.0335675
TUB	2.2262	5.91578e-11												JUP	1.39897	0.0465904
ANKRD35	1.91287	6.08324e-08												CLSTN2	1.59409	0.00498301
FDXR	1.79367	5.42146e-08												KLC2	1.35966	0.00709547
ABCC5	1.92758	2.97738e-09												B4GALNT3	1.36332	0.035052
DLG5	1.65509	5.10043e-07												LRP3	1.42959	0.0180656
SLC25A12	1.65026	2.61258e-07												PRR7	1.63352	0.0010443
RABL5	1.63507	3.70977e-05												TP53INP2	1.47908	0.00735829
BBS4	1.53298	0.000171416												ZCCHC12	1.48688	0.00255785
ZFP3	1.57398	9.06862e-05												NEU4	1.39424	0.0207197
TRIM32	1.76276	7.05932e-10												SCARA3	1.40171	0.00134969
DYNLL1	1.56506	5.19525e-08												NCDN	1.37953	0.00253074
KIAA1797	1.75241	1.5332e-09												DYRK1B	1.24932	0.0235884
ODF2	1.4178	7.14021e-05												NAT6	1.27511	0.040538
TSPYL4	1.54057	1.40606e-05												GSN	1.31563	0.0293513
AIG1	1.36838	0.000448379												IL17RD	1.32315	0.00884519
DTX3	1.49599	1.20418e-05												TEAD3	1.25613	0.0370496
SFI1	1.28884	0.000112952												OBFC2B	1.34779	0.0113605
PPP1R16A	1.4872	0.000180127												ALDH4A1	1.35847	0.0194883
ZCWPW1	1.25035	0.0204112												PYCR1	1.46364	0.000341714
SLC22A5	1.28005	0.00177071												SMO	1.26898	0.0233182
CMTM4	1.31394	0.0131293												RCCD1	1.34082	0.00362099
WDR73	1.30234	0.00123768												C21orf70	1.23306	0.00926112
SMYD2	1.2451	0.0127729												CHRNA4	1.16172	0.0454262
RPP38	1.23687	0.0166118												H2AFY2	1.28835	0.0207374
ABHD11	1.23402	0.0209532												TNFRSF11A	1.26227	0.0238401
TNNI2	1.51465	0.00341346												SYNGR1	1.27618	0.00841579
CNIH3	1.56109	0.000222643												DVL2	1.33203	0.00264919
DDR1	1.39822	0.0142414												ROBO3	1.21994	0.0384788
KRT19	1.28141	0.0321567												FZR1	1.25137	0.026715
PLEKHA6	1.27622	0.0476855												RPUSD4	1.18716	0.0365926
GPT2	1.9226	9.02196e-06												PHKG1	1.25014	0.045331
RAB6B	1.5716	7.34039e-05												CHAC1	1.23329	0.019351
NRG2	1.60294	0.000826937												GLTSCR1	1.21074	0.0366457
TUSC3	1.80181	6.31482e-07												OPLAH	1.22576	0.0281292
UFC1	1.61234	5.91452e-05												C20orf132	1.25667	0.0461869
[truncated: 948 more rows]
