# Supplementary material for: Meta-Analysis of Genetic Programs between Idiopathic Pulmonary Fibrosis and Sarcoidosis
Source: PLoS One. 2013 Aug 14;8(8):e71059. doi: 10.1371/journal.pone.0071059 (PMC3743918; doi:10.1371/journal.pone.0071059)
Supplement: Table S6 — Signature genes. 130 significant expressed genes (65 up regulated and 65 down regulated) was selected as the key signatures for each comparisons, TWC analysis shown that they could be used to strongly discriminate normal and disease conditions, and for the comparison of normal versus IPF or the comparison of normal versus sarcoidosis, stronger or weaker sample cluster can well forms according to the expression measurements. The complete gene lists were in Table S6. (XLS) [file pone.0071059.s006.xls]

## Sheet: Sheet1
Normal vs. IPF			Normal vs. Sarcoidosis			IPF vs. Sarcoidosis
Up regulated genes	Down regulated genes		Up regulated genes	Down regulated genes		Up regulated genes	Down regulated genes
TMPRSS4	SLC5A9		SPP1	RHOBTB2		STX11	SOX2
PIP	STXBP6		MMP1	FZD5		SMAD7	SLC27A2
LCN2	NDRG4		MMP7	PTPN5		FGD5	ST6GALNAC1
SAA4	PRX		PCSK1	KLF2		VEGFC	EYA1
CXCL6	PTPRB		GREM1	INPP1		PTGIR	KRT15
SOX2	Gcom1		COMP	GRASP		CLEC2B	SIX4
C20orf85	FLJ34503		POSTN	TUFT1		WARS	SIX1
SLC27A2	CTNND2		SFRP2	FKBP1B		TNS3	FHOD3
SPATA18	ADRB1		NPTX2	ZNF655		PREX1	PPAP2C
C6orf97	SGCG		COL15A1	LSS		USP25	CYP2J2
SPAG6	GPM6A		COL3A1	ECHDC2		CCRL2	CLIC6
C6	FIGF		COL1A1	AHNAK		RALA	INHBB
CHST9	MME		CXCL14	SELENBP1		PTPN12	PPP1R14C
CP	SLC39A8		SERPINB4	PRKCZ		PAG1	LRRC56
KRT5	DLC1		MMP10	KCTD14		S100A4	GPR172B
C20orf114	CYP3A5		MSMB	JPH1		MFNG	KLHL13
MMP1	HMGCS2		TMPRSS4	CHRM3		ITM2A	DNAJA4
SPP1	SH3GL3		MUC4	MICALCL		FLI1	MYB
MMP10	DNM3		VTCN1	KIF13A		DDX58	C20orf12
MMP7	KCNG3		ATP12A	SCHIP1		APOL3	HS6ST2
TMEM45A	GRM8		KRT5	CHCHD7		GIMAP6	SPAG8
SLC4A11	UNC13D		KRT17	TMEM88		GIMAP5	DLEC1
EYA2	TUFT1		C20orf114	KLF6		RGS9	SPA17
MUC4	C12orf49		STOML3	ADRB2		NES	NME5
S100A2	HSPC159		SPATS1	MAPK4		S100A3	LRRC34
GPR87	FZD5		KCNE1	SEMA3B		ASRGL1	KCNE1
KRT15	NOTCH4		DNAH3	RASIP1		TEAD4	CNGA3
MMP13	DENND3		CXorf41	NOTCH4		VAMP5	TSNAXIP1
COL17A1	HYAL1		SLC27A2	EPAS1		SCARF1	C10orf92
KRT17	EMP2		SIX4	PITPNM2		CD80	ELMOD1
CXCL14	DAPK2		SIX1	DOT1L		ADORA2A	PIP
PCSK1	RAB17		RIBC2	SLIT2		IL32	CCNA1
GREM1	MAPK4		EYA1	CGNL1		LCP2	WDR49
IL13RA2	NINJ2		DNER	PTPN21		GCH1	TEKT2
SERPINF1	DHRS2		C8orf47	C1orf198		BACH1	C11orf16
IGFBP2	LAMA3		CLCA2	EMP2		CD274	SPATA18
TRPV4	JPH1		KCNJ16	DENND3		SPOCK2	WDR63
MAP1A	CHRM3		ABCA13	C12orf49		SLC39A8	TTC25
EFNB3	CHRM2		KLHL13	NDRG4		ST6GALNAC5	ROPN1L
DNAJC12	ST6GALNAC5		EYA2	HPCAL1		PAPSS2	EFCAB1
CFB	CAV1		EFNB3	GATA2		SLCO2A1	CAPS
LRRN1	C6orf155		CNTN3	BDNF		SEMA6A	DNAI1
DST	OLFML2A		TMEM45A	SGCG		RAPGEF4	CCDC19
SIX4	CCDC48		SAA4	HYAL1		LPHN2	C6orf97
HSPA4L	C1orf198		CCNA1	C11orf9		TMEM2	AK7
CNTN3	ADRB2		CP	LEPREL1		SH2D3C	PTPRT
KLHL13	LMO7		CXCL6	DAPK2		ICAM2	CACNG6
FGF14	KAL1		SOX2	PDZD2		HSPB8	DYNLRB2
CLIC6	CNTN6		C20orf85	LAMA3		FXYD6	C9orf24
POSTN	SLC1A1		MS4A8B	CNTN6		ETS1	CLDN8
RARRES1	PDZD2		SPAG6	ANXA3		BMPR2	C6
CTSK	ANKRD29		CAPSL	C6orf155		ERG	SCGB2A1
SULF1	ANXA3		TEKT1	ABCC13		CD93	DNER
CABYR	SLCO1A2		CAPS	GRIA1		CLIC2	CXorf41
CILP	GRIA1		DNAI1	Gcom1		COL4A1	TEKT1
F2RL2	C11orf9		DYNLRB2	LMO7		PRF1	MS4A8B
ASPN	BDNF		C9orf24	CYP3A5		NKG7	C20orf85
PLA2G2A	TNNC1		SPATA18	ACOXL		GZMB	WDR78
CRLF1	LEPREL1		C6orf97	ANGPTL7		SEMA3G	AGBL2
COMP	HHIP		WDR63	ADRB1		PCDH12	CASC1
SFRP2	HSD17B6		EFCAB1	HSD17B6		LRRC32	EFHB
COL1A2	CRTAC1		ARMC4	HHIP		ACVRL1	SPAG6
COL15A1	PLA2G1B		C10orf79	GPM6A		IL7R	CAPSL
COL3A1	AGER		AGBL2	FIGF		HPGD	C10orf79
COL1A1	CA4		CHST9	CRTAC1		HECW2	CHST9
